# Supplementary material for: Comparative Transcriptome Analysis of Grafted Tomato with Drought Tolerance
Source: Plants (Basel). 2022 Jul 27;11(15):1947. doi: 10.3390/plants11151947 (PMC9332811; doi:10.3390/plants11151947)
Supplement: Supplementary file 1 [file plants-11-01947-s001.zip]

Archive with 1 entries (1 files):
- plants-1787450-supplementary.xlsx
