# Supplementary material for: Comparative Transcriptome Analysis of Grafted Tomato with Drought Tolerance
Source: Plants (Basel). 2022 Jul 27;11(15):1947. doi: 10.3390/plants11151947 (PMC9332811; doi:10.3390/plants11151947)
Supplement: Supplementary file 1 [file plants-11-01947-s001.zip › plants-1787450-supplementary.xlsx]

## Sheet: Table S1
Table S1. Differentially expressed genes in grafted vs control under pre-stress conditions (Log2FC > ⎢1⎥ CPM, Adj. P-value < 0.05)
ref_name	Annotation	Log2FC (grafted/control)	Adj. P-value
Solyc08g062437	17.9 kDa class II heat shock protein (AHRD V3.3 *** A0A2G3CY92_CAPCH)	7.32485	0.00131316
Solyc01g102960	22.0 kDa class IV heat shock protein (AHRD V3.3 *** A0A2G3ATG3_CAPCH)	6.83928	0.00620518
Solyc05g014280	small heat shock protein 1	6.34894	0.00518838
Solyc03g118060	NFU1 iron-sulfur cluster protein (AHRD V3.3 *** AT5G07330.1)	6.32613	0.0440815
Solyc02g089200	TM29	6.29421	0.0280944
Solyc04g081000	Deficiens	6.13627	0.049171
Solyc05g007880	cyclic dof factor 2-like (AHRD V3.3 *** A0A2I4E3P6_9ROSI)	6.08611	0.0401562
Solyc06g059970	TPI	6.06541	0.0200186
Solyc08g067230	MADS-box transcription factor (AHRD V3.3 *** F1T120_9ERIC)	5.85058	0.0275769
Solyc02g071730	Tomato AGAMOUS 1	5.81103	0.0155582
Solyc05g012050	CRABS CLAW b	5.78306	0.00795926
Solyc06g062430	Inositol oxygenase (AHRD V3.3 *** A0A2U1PDJ1_ARTAN)	5.6322	0.0350584
Solyc03g113930	22.0 kDa class IV heat shock protein (AHRD V3.3 *** A0A2G3ATG3_CAPCH)	5.59485	0.0303887
Solyc01g010240	CRABS CLAW a	5.58876	0.00318343
Solyc07g055920	Tomato AGAMOUS-like 1	5.54043	0.0186503
Solyc04g011440	ethylene-responsive heat shock protein cognate 70	5.40874	0.000859017
Solyc09g018830	MLO-like protein (AHRD V3.3 *** M1BT43_SOLTU)	5.36217	0.0185963
Solyc05g015750	SEPALLATA3	5.29178	0.023535
Solyc09g010900	Unknown protein	5.24644	0.0211837
Solyc10g007860	Cytochrome P450 (AHRD V3.3 *** A0A200PPF3_9MAGN)	5.17938	0.044937
Solyc01g103920	Ferredoxin (AHRD V3.3 *** K4B1W7_SOLLC)	5.15276	0.0123059
Solyc09g055545	Unknown protein	5.0399	0.0172695
Solyc08g062340	17.9 kDa class II heat shock protein (AHRD V3.3 *** A0A2G3A1B9_CAPAN)	5.02901	0.0223351
Solyc10g005080	Late elongated hypocotyl (AHRD V3.3 *** J9PV71_NICAT)	4.99504	0.00107965
Solyc09g059390	Ethylene-responsive transcription factor (AHRD V3.3 *-* A0A2G3A8F6_CAPAN)	4.91044	0.0175495
Solyc07g039440	Disease resistance protein (AHRD V3.3 *-* A0A200PUC6_9MAGN)	4.84893	0.0239348
Solyc09g030360	Unknown protein	4.82818	0.0331676
Solyc07g052070	Cytochrome (AHRD V3.3 *** A0A2G3C1F9_CAPCH)	4.78459	0.0359342
Solyc11g006785	Unknown protein	4.77444	0.0135402
Solyc06g066690	Regulator of Vps4 activity in the MVB pathway protein (AHRD V3.3 *** Q8L402_ARATH)	4.76708	0.00256588
Solyc05g056620	macrocalyx	4.71917	0.0173359
Solyc11g066880	Phytosulfokines 2 (AHRD V3.3 *** A0A2G2VX66_CAPBA)	4.64985	0.000656177
Solyc11g020330	leer-sHSP small heat shock protein	4.6422	0.0212046
Solyc12g009770	Unknown protein	4.64098	0.025428
Solyc01g005500	"NAD(P)-binding Rossmann-fold superfamily protein (AHRD V3.3 *** A0A2U1PL19_ARTAN),Pfam:PF13561"	4.61727	0.00356647
Solyc07g006660	Glyoxal oxidase-related protein (AHRD V3.3 *** Q9SVX6_ARATH)	4.58822	0.0063236
Solyc09g042780	Unknown protein	4.58284	0.0322391
Solyc07g064410	"Fatty acid desaturase 4, chloroplastic (AHRD V3.3 *** A0A1U8FLY9_CAPAN)"	4.57318	0.0058067
Solyc01g097950	Cysteine synthase (AHRD V3.3 *** A0A2G2YYZ2_CAPAN)	4.54293	0.0024142
Solyc10g046920	Unknown protein	4.5404	0.0145384
Solyc06g073750	Glycosyl hydrolase family protein (AHRD V3.3 *** A0A2U1QCD6_ARTAN)	4.47494	0.0250657
Solyc02g084910	P-loop containing nucleoside triphosphate hydrolases superfamily protein (AHRD V3.3 *** A0A2U1NGY3_ARTAN)	4.44236	0.0311497
Solyc08g078700	mitochondrial small heat shock protein	4.44137	0.0116463
Solyc05g015800	Alcohol acyl transferase (AHRD V3.3 *** Q6QLX4_SOLLC)	4.38631	0.0133149
Solyc03g114840	MADS-box protein 1	4.34095	0.0423777
Solyc09g061830	Unknown protein	4.26977	0.0354169
Solyc03g095780	abscisic acid receptor PYL4-like (AHRD V3.3 *** A0A2I4EQL0_9ROSI)	4.21604	0.00424235
Solyc08g066890	bark storage protein A-like (AHRD V3.3 *** A0A2I4E5T4_9ROSI)	4.18166	0.0495796
Solyc02g083880	Gibberellin-regulated protein 3 (AHRD V3.3 *** A0A1U8FMR2_CAPAN)	4.16223	0.000427054
Solyc01g096750	Argonaute4d	4.1508	0.0205384
Solyc09g061798	Unknown protein	4.11182	0.0299712
Solyc10g076500	receptor-like protein 12 (AHRD V3.3 *-* A0A1S4CLL9_TOBAC)	4.10027	0.00753377
Solyc02g089630	Proline dehydrogenase (AHRD V3.3 *** A0A2G2XIU2_CAPBA)	4.09053	0.00699818
Solyc10g012290	NBS-LRR resistance protein (AHRD V3.3 *** A0A2K3NYK0_TRIPR)	4.05635	0.0195168
Solyc09g075470	DnaJ-like protein subfamily B member 6 (AHRD V3.3 *** A0A2G2W0L3_CAPBA)	4.04492	0.0126417
Solyc06g074420	Cytochrome P450 (AHRD V3.3 *** A0A200Q6A4_9MAGN)	3.98873	0.00912856
Solyc07g063670	hypothetical protein (AHRD V3.3 --* AT2G20080.2)	3.9881	0.0296623
Solyc09g011270	Cysteine/histidine-rich C1 domain protein (AHRD V3.3 *** A0A1P8AY95_ARATH)	3.96702	0.0196748
Solyc12g038510	jointless-2	3.91807	0.00971523
Solyc06g076560	Class I heat shock protein (AHRD V3.3 *** A0A2K3M3P7_TRIPR)	3.9025	0.00246565
Solyc01g150176	Gibberellin regulated protein (AHRD V3.3 *** A0A200Q364_9MAGN)	3.86022	0.00048364
Solyc09g011610	Glutathione S-transferase (AHRD V3.3 *-* C0LF68_CAPAN)	3.85312	0.0162687
Solyc12g006280	Homeodomain-like protein (AHRD V3.3 *-* A0A2U1MEU4_ARTAN)	3.81763	0.0370363
Solyc09g015000	Class I heat shock protein (AHRD V3.3 *** A0A2K3KSJ8_TRIPR)	3.81184	0.0149825
Solyc12g088390	Zinc-finger protein (AHRD V3.3 *** Q40899_PETHY)	3.8018	0.00571299
Solyc09g007270	Ascorbate peroxidase (AHRD V3.3 *** Q42941_TOBAC)	3.76385	0.00126554
Solyc07g008390	HXXXD-type acyl-transferase family protein (AHRD V3.3 *** F4JBC7_ARATH)	3.75389	0.025089
Solyc09g056220	Unknown protein	3.75345	0.0105011
Solyc07g042490	Auxin responsive SAUR protein (AHRD V3.3 *** A0A2U1PXP1_ARTAN)	3.73152	0.00246444
Solyc10g005430	Quinone reductase (AHRD V3.3 *** F8WQS4_NICBE)	3.72122	0.0214679
Solyc09g150112	F-box-like/WD repeat-containing protein TBL1XR1 (AHRD V3.3 *-* A0A1U8EY19_CAPAN)	3.71571	0.0273861
Solyc02g089780	dihydroflavonol 4-reductase/flavanone protein (AHRD V3.3 *-* AT3G02420.2)	3.69131	0.0359937
Solyc01g014150	NL0E (AHRD V3.3 *-* Q9ZS81_SOLLC)	3.68507	0.00735127
Solyc02g088240	Phosphate transporter PHO1-like protein 5 (AHRD V3.3 *** A0A2G3D9P2_CAPCH)	3.67652	0.0197059
Solyc01g091870	SPX domain-containing protein (AHRD V3.3 *** D7MDY2_ARALL)	3.67621	0.0359937
Solyc09g082690	superoxide dismutase	3.67201	0.00119555
Solyc10g080410	Transcription factor HBP-1b(C1) (AHRD V3.3 *** A0A2G2VVQ6_CAPBA)	3.66814	0.038157
Solyc08g081700	late embryogenesis abundant protein At1g64065-like (AHRD V3.3 *** A0A2I4FBP0_9ROSI)	3.66549	0.00541033
Solyc09g056270	casein kinase II subunit alpha (AHRD V3.3 --* XP_010317169.1)	3.66339	0.0322138
Solyc01g079670	Cotton fiber protein (AHRD V3.3 *** Q570M0_ARATH)	3.63563	0.0330506
Solyc09g015457	Unknown protein	3.62936	0.0393988
Solyc04g008210	ETAG-A3	3.62748	0.00247723
Solyc06g064610	hypothetical protein (AHRD V3.3 *-* AT1G55365.1)	3.60598	0.0154635
Solyc03g120870	CASP-like protein (AHRD V3.3 *** A0A2I4G5I1_9ROSI)	3.57669	0.0108903
Solyc11g066100	Heat shock protein 70 (AHRD V3.3 *** S8C6K2_9LAMI)	3.57281	0.00119555
Solyc04g005100	transcription factor MYB1R1-like (AHRD V3.3 *** A0A2I4GKI8_9ROSI)	3.56723	0.0029238
Solyc07g055990	Xyloglucan endotransglucosylase/hydrolase (AHRD V3.3 *** A0A2G3C1I6_CAPCH)	3.56402	0.0284339
Solyc01g016355	receptor-like protein 12 (AHRD V3.3 *-* A0A1U8DTH8_CAPAN)	3.54756	0.0104071
Solyc03g005290	swi5-dependent recombination DNA repair protein 1 homolog isoform X1 (AHRD V3.3 *-* XP_010317398.1)	3.54472	0.0199366
Solyc06g063190	glutamate receptor-like 2.3	3.52043	0.00500588
Solyc12g056590	Ethylene Response Factor D.2	3.51822	0.0137214
Solyc09g061960	Late embryogenesis abundant protein (AHRD V3.3 --* A0A200PQ87_9MAGN)	3.50591	0.00164511
Solyc01g100510	knotted 4	3.49527	0.020548
Solyc07g063780	G-type lectin S-receptor-like serine/threonine-protein kinase (AHRD V3.3 *** A0A2G2Z5E8_CAPAN)	3.46472	0.0352667
Solyc07g053130	G-type lectin S-receptor-like serine/threonine-protein kinase (AHRD V3.3 *** A0A2G2Z3R4_CAPAN)	3.46449	0.0161334
Solyc09g007860	Calcium-dependent lipid-binding (CaLB domain) family protein (AHRD V3.3 *** A0A1P8BD17_ARATH)	3.40994	0.00851508
Solyc03g095700	hypothetical protein (AHRD V3.3 *-* AT5G05220.1)	3.40642	0.00397913
Solyc01g105180	Protein DA1 (AHRD V3.3 *** A0A2I0VSM4_9ASPA)	3.40109	0.0104015
Solyc07g063770	G-type lectin S-receptor-like serine/threonine-protein kinase (AHRD V3.3 *** A0A1U8HJC3_CAPAN)	3.39327	0.0106184
Solyc02g065230	Cytochrome P450 (AHRD V3.3 *** A0A1U9X5Y9_THAGA)	3.39119	0.00258474
Solyc02g089620	proline dehydrogenase	3.38397	0.00547911
Solyc10g076400	Protein trichome birefringence-like 34 (AHRD V3.3 *** A0A1U8F2S8_CAPAN)	3.38123	0.0189516
Solyc12g011023	Xyloglucan endotransglucosylase/hydrolase (AHRD V3.3 *** Q6RHX7_SOLLC)	3.37247	0.00164511
Solyc01g007080	Aluminum-activated malate transporter (AHRD V3.3 *** A0A2U1PS47_ARTAN)	3.36275	0.00102225
Solyc02g067230	Dof zinc finger protein3	3.35805	0.0211221
Solyc01g006540	lipoxygenase C	3.35446	0.00818572
Solyc10g085230	ripening-related mRNA 1b	3.34318	0.000882114
Solyc10g052603	Zinc finger BED domain-containing protein RICESLEEPER 2 (AHRD V3.3 *-* A0A2U1KTK1_ARTAN)	3.33963	0.021243
Solyc07g026705	purine permease 1-like (AHRD V3.3 *** A0A1S4AAJ7_TOBAC)	3.33928	0.0186802
Solyc12g009660	Exostosin-like protein (AHRD V3.3 *** A0A2U1PY49_ARTAN)	3.33322	0.00373936
Solyc06g050330	Unknown protein	3.32765	0.0415605
Solyc05g009200	hypothetical protein (DUF1639) (AHRD V3.3 *** AT1G68340.1)	3.31911	0.0140992
Solyc10g084230	hypothetical protein (DUF1685) (AHRD V3.3 *** AT1G05870.9)	3.31728	0.000942874
Solyc08g016210	LOW QUALITY PROTEIN: LRR receptor-like serine/threonine-protein kinase GSO1 (AHRD V3.3 *** A0A1U8F7A0_CAPAN)	3.28481	0.0300031
Solyc09g056200	Unknown protein	3.27859	0.0449466
Solyc02g085500	ovate	3.27511	0.0201483
Solyc06g072385	Type I inositol polyphosphate 5-phosphatase 5 (AHRD V3.3 *-* A0A199V5W7_ANACO)	3.26714	0.00651916
Solyc04g081020	B-box zinc finger protein 24 (AHRD V3.3 *** A0A2G3CQV9_CAPCH)	3.2587	0.00432751
Solyc05g023980	Unknown protein	3.23489	0.00618977
Solyc08g005680	"Z,Z-farnesyl pyrophosphate synthase"	3.22854	0.00119555
Solyc09g015380	Abscisic acid receptor PYL5 (AHRD V3.3 *** A0A1U8EIS0_CAPAN)	3.2276	0.00425752
Solyc06g050500	abscisic acid receptor PYL4-like (AHRD V3.3 *** A0A2I4EQL0_9ROSI)	3.22176	0.00958528
Solyc07g008210	Tetratricopeptide repeat (TPR)-like superfamily protein (AHRD V3.3 *-* F4K464_ARATH)	3.19556	0.0472733
Solyc05g008970	Protein kinase family protein (AHRD V3.3 *-* A0A1P8BDJ0_ARATH)	3.18971	0.00260436
Solyc07g055570	Receptor-like protein kinase (AHRD V3.3 *-* Q9LLN5_ORYSA)	3.17817	0.0363674
Solyc12g100363	Unknown protein	3.17695	0.0192993
Solyc12g042830	Class I heat shock protein (AHRD V3.3 *-* A0A2U1P7Z6_ARTAN)	3.15733	0.0395347
Solyc04g081110	Glyoxal oxidase (AHRD V3.3 *** A0A200QQ43_9MAGN)	3.15453	0.0212429
Solyc09g008970	plant/protein (AHRD V3.3 *** AT3G10020.1)	3.14323	0.0185861
Solyc07g008600	receptor-like protein 12 (AHRD V3.3 *** A0A1U8F5D2_CAPAN)	3.13836	0.00779355
Solyc05g008960	Protein kinase family protein (AHRD V3.3 *** A0A1P8BDJ0_ARATH)	3.13551	0.00202734
Solyc07g006870	Xyloglucan endotransglucosylase/hydrolase (AHRD V3.3 *** A0A1U8HGQ4_CAPAN)	3.1337	0.000566492
Solyc03g082690	RING-type E3 ubiquitin transferase (AHRD V3.3 *** A0A2G2X7G1_CAPBA)	3.13349	0.00326181
Solyc05g005460	DC1 domain-containing protein (AHRD V3.3 *** A0A2U1QM98_ARTAN)	3.10754	0.010628
Solyc02g072050	calcium/calcium/calmodulin-dependent Serine/Threonine-kinase (AHRD V3.3 *** AT2G47010.2)	3.10316	0.0244825
Solyc01g097850	Agamous-like MADS-box protein AGL61 (AHRD V3.3 *** A0A2G2YTX6_CAPAN)	3.08367	0.0100859
Solyc06g076520	Class I heat shock protein (AHRD V3.3 *** A0A2K3M3P7_TRIPR)	3.0816	0.00027839
Solyc01g011465	Unknown protein	3.07631	0.0185112
Solyc11g020630	Benzyl alcohol O-benzoyltransferase (AHRD V3.3 *-* A0A2U1M7U4_ARTAN)	3.07075	0.0322391
Solyc03g120020	HCO3-transporter family (AHRD V3.3 *** A0A2U1LER8_ARTAN)	3.0701	0.0157759
Solyc05g050130	Acidic endochitinase (AHRD V3.3 *** CHIA_TOBAC)	3.06766	0.0113835
Solyc04g054220	Cytochrome (AHRD V3.3 *** A0A2G2VG33_CAPBA)	3.06383	0.00293598
Solyc01g073840	Cysteine/Histidine-rich C1 domain family protein (AHRD V3.3 *** Q9SL28_ARATH)	3.05337	0.0208273
Solyc07g063730	G-type lectin S-receptor-like serine/threonine-protein kinase (AHRD V3.3 *** A0A2G3C305_CAPCH)	3.0453	0.0104218
Solyc02g071360	2-oxoglutarate (2OG) and Fe(II)-dependent oxygenase superfamily protein (AHRD V3.3 *** F4I629_ARATH)	3.037	0.00640462
Solyc12g011030	xyloglucan endotransglucosylase-hydrolase 9	3.03581	0.0040922
Solyc04g082120	Prolyl oligopeptidase (AHRD V3.3 *** H2D7F1_COFAR)	3.03219	0.00255616
Solyc06g066700	serine-rich protein-like protein (AHRD V3.3 --* AT3G13227.1)	3.0094	0.00215436
Solyc12g009520	receptor-like protein 12 (AHRD V3.3 *** A0A1S4DP57_TOBAC)	3.00359	0.0113114
Solyc12g006570	Sesquiterpene synthase (AHRD V3.3 *** G5CV52_SOLLC)	2.99793	0.000173338
Solyc08g075210	HXXXD-type acyl-transferase family protein (AHRD V3.3 *** F4JBC7_ARATH)	2.99543	0.00411772
Solyc09g082700	"Early light-induced protein, chloroplastic (AHRD V3.3 *** A0A2G2W0Z1_CAPBA)"	2.99359	0.0141943
Solyc06g036290	heat shock protein 90	2.98542	0.00475234
Solyc06g053930	Calmodulin (AHRD V3.3 *** Q39890_SOYBN)	2.97665	0.0206151
Solyc02g068820	Receptor-like protein kinase (AHRD V3.3 *** A0A2R6Q6W2_ACTCH)	2.97209	0.00444203
Solyc03g117630	Heat shock 70 kDa protein (AHRD V3.3 *** A0A1U8FVW2_CAPAN)	2.9662	0.0245266
Solyc01g007090	Aluminum-activated malate transporter (AHRD V3.3 *** A0A200Q9N0_9MAGN)	2.95784	0.0150949
Solyc05g012955	Sulfotransferase (AHRD V3.3 *** A0A2I4HG22_9ROSI)	2.95724	0.000846466
Solyc01g091260	myeloid leukemia factor (AHRD V3.3 *** AT2G45380.4)	2.95719	0.00709936
Solyc04g081140	Glyoxal oxidase-related protein (AHRD V3.3 *** A0A2U1MRW9_ARTAN)	2.95293	0.0124661
Solyc10g076410	Abscisic acid receptor PYL6 (AHRD V3.3 *** A0A2G3BE77_CAPCH)	2.95284	0.0195082
Solyc12g088820	Non-specific serine/threonine protein kinase (AHRD V3.3 *** A0A2G3B403_CAPCH)	2.94602	0.00515835
Solyc03g031800	Xyloglucan endotransglucosylase/hydrolase (AHRD V3.3 *** A0A2G2WX11_CAPBA)	2.93522	0.00188107
Solyc03g083996	Bifunctional inhibitor/lipid-transfer protein/seed storage 2S albumin superfamily protein (AHRD V3.3 *-* A0A2U1PU47_ARTAN)	2.93126	0.0133601
Solyc10g084400	Glutathione S-transferase (AHRD V3.3 *** Q76KW1_PEA)	2.92027	0.000882114
Solyc05g013370	MADS-box protein (AHRD V3.3 *-* F6M3U9_BETPL)	2.91776	0.0334809
Solyc10g076390	BES1/BZR1-like protein 1 (AHRD V3.3 *** A0A2G3BEC2_CAPCH)	2.9148	0.0466627
Solyc07g021710	Inorganic pyrophosphatase 1 (AHRD V3.3 *** A0A2G2ZBE0_CAPAN)	2.91264	0.00401447
Solyc04g005320	MADS box transcription factor (AHRD V3.3 *** Q8L5F3_DAUCA)	2.91205	0.0122777
Solyc06g059930	sesquiterpene synthase 1	2.91128	0.0337295
Solyc03g113910	Gibberellin-regulated protein 14 (AHRD V3.3 *** A0A2G3AWC5_CAPCH)	2.90429	0.00265148
Solyc10g048030	MLP-like protein 43 (AHRD V3.3 *** A0A2U1KXS7_ARTAN)	2.90224	0.00256729
Solyc06g064840	AGAMOUS-like MADS-box transcription factor (AHRD V3.3 *** K7WPA8_NARBU)	2.89018	0.0266189
Solyc09g011080	"Ribulose bisphosphate carboxylase/oxygenase activase, chloroplastic (AHRD V3.3 *** A0A2G2VP29_CAPBA)"	2.88771	0.0105691
Solyc02g150126	Unknown protein	2.88042	0.0150117
Solyc07g008410	Protein DETOXIFICATION (AHRD V3.3 *** A0A1Q3CW99_CEPFO)	2.8744	0.00247723
Solyc03g115160	RING/FYVE/PHD zinc finger superfamily protein (AHRD V3.3 *-* F4KE59_ARATH)	2.8613	0.0239369
Solyc01g106270	DNA polymerase V family (AHRD V3.3 *-* A0A2U1NZ70_ARTAN)	2.8605	0.0162028
Solyc02g082870	AMP-dependent synthetase/ligase (AHRD V3.3 *** A0A200QNJ1_9MAGN)	2.84689	0.000547788
Solyc06g063280	Zinc finger protein (AHRD V3.3 *** A0A2K3M6E5_TRIPR)	2.84433	0.0197338
Solyc10g076540	Wall-associated receptor kinase-like 9 (AHRD V3.3 *-* A0A2G2VF42_CAPBA)	2.83926	0.0114884
Solyc01g107490	Basic helix-loop-helix (BHLH) DNA-binding superfamily protein (AHRD V3.3 *-* A0A2U1Q6P2_ARTAN)	2.8226	0.0234797
Solyc10g084430	RING/U-box superfamily protein (AHRD V3.3 *** A0A2U1Q288_ARTAN)	2.82018	0.0381661
Solyc03g112010	Cytochrome P450 71A6 (AHRD V3.3 *** A0A2G3CY69_CAPCH)	2.801	0.00850528
Solyc07g006670	HXXXD-type acyl-transferase family protein (AHRD V3.3 *** F4JBC7_ARATH)	2.79861	0.00508209
Solyc03g114890	COBRA-like protein (AHRD V3.3 *** K4BKZ1_SOLLC)	2.79408	0.00850561
Solyc04g080840	Beta-galactosidase (AHRD V3.3 *** A0A2G2X180_CAPBA)	2.79193	0.00615785
Solyc05g011890	Sulfotransferase (AHRD V3.3 *** A0A2G3B6Y2_CAPCH)	2.78348	0.00239424
Solyc06g051000	S-adenosyl-L-methionine-dependent methyltransferases superfamily protein (AHRD V3.3 *** A0A1I9LPV2_ARATH)	2.77219	0.0155746
Solyc11g069960	RLK-1	2.76851	0.00550796
Solyc06g035830	Unknown protein	2.76737	0.0279809
Solyc05g023940	ABC transporter G family member 26 (AHRD V3.3 *-* A0A2G2W754_CAPBA)	2.76332	0.0432456
Solyc08g076790	NAD(P)-binding Rossmann-fold superfamily protein (AHRD V3.3 *** A0A2U1LGD5_ARTAN)	2.76138	0.0131472
Solyc01g097930	Cysteine synthase (AHRD V3.3 *** A0A2G3BTX8_CAPCH)	2.75283	0.00260192
Solyc01g111100	Neutral/alkaline invertase (AHRD V3.3 *** I0CL53_MANES)	2.75281	0.000846466
Solyc09g097800	Unknown protein	2.74885	0.00212061
Solyc05g010720	"Enoyl-CoA delta isomerase 1, peroxisomal (AHRD V3.3 *** A0A2G3B729_CAPCH)"	2.74835	0.00618977
Solyc12g019913	Retrovirus-related Pol polyprotein from transposon TNT 1-94 (AHRD V3.3 *** A0A1J3GWQ9_NOCCA)	2.73384	0.0192993
Solyc03g034410	DUF4228 domain-containing protein (AHRD V3.3 *** A0A1Q3D1C5_CEPFO)	2.73031	0.0258892
Solyc03g007480	myosin IB heavy chain (AHRD V3.3 *** A0A2I4H7G9_9ROSI)	2.73002	0.000421961
Solyc10g084070	Unknown protein	2.72865	0.0194215
Solyc04g014600	Adenine nucleotide alpha hydrolases-like superfamily protein (AHRD V3.3 *** A0A2U1NYH2_ARTAN)	2.72486	0.0284095
Solyc08g005673	Alkyl transferase (AHRD V3.3 *** R9R6P8_SOLLC)	2.72011	0.00381891
Solyc07g039420	Disease resistance protein (AHRD V3.3 *-* A0A200PUC6_9MAGN)	2.71933	0.024264
Solyc11g011180	Lrr receptor-like serinethreonine-protein kinase gso1 (AHRD V3.3 *** A0A1J6IBH9_NICAT)	2.7133	0.036929
Solyc10g150144	Cytochrome P450 (AHRD V3.3 *-* A2PZD4_IPONI)	2.71095	0.0155582
Solyc06g084280	Fantastic four-like protein (AHRD V3.3 *-* A0A2K3NF15_TRIPR)	2.70668	0.0341251
Solyc04g082810	AT-hook motif nuclear-localized protein (AHRD V3.3 *** A0A2G3CFM3_CAPCH)	2.70226	0.0243107
Solyc12g005610	Leucine-rich receptor-like kinase family protein (AHRD V3.3 *-* G7L9I8_MEDTR)	2.69944	0.0230857
Solyc08g007130	Beta-amylase (AHRD V3.3 *** A0A2G3DCL2_CAPCH)	2.69907	0.00876136
Solyc08g016770	Serine decarboxylase (AHRD V3.3 *** A0A1U8F8Y3_CAPAN)	2.69604	0.0102195
Solyc02g089540	CONSTANS 1	2.696	0.0443865
Solyc01g097940	Cysteine synthase (AHRD V3.3 *-* A0A2G2W7S1_CAPBA)	2.69556	0.0106538
Solyc03g083380	O-acyltransferase WSD1-like (AHRD V3.3 *** A0A2I4DRV2_9ROSI)	2.69397	0.0364381
Solyc01g091660	"NAD(P)-binding Rossmann-fold superfamily protein (AHRD V3.3 *** A0A2U1QER6_ARTAN),Pfam:PF13561"	2.69382	0.00545855
Solyc09g011060	Lectin receptor kinase (AHRD V3.3 *** B8XSM9_WHEAT)	2.68829	0.00693728
Solyc01g099820	Hypoxia-responsive family protein (AHRD V3.3 *** Q8LG60_ARATH)	2.68514	0.0410893
Solyc01g095320	Bag family molecular chaperone regulator 6-like protein (AHRD V3.3 *** A0A2K3PRI9_TRIPR)	2.68084	0.000173338
Solyc02g084430	B-box zinc finger protein 19 (AHRD V3.3 *-* A0A2G3AAA5_CAPAN)	2.68034	0.0374831
Solyc01g105500	"1,4-beta-xylanase (AHRD V3.3 *** B6THX1_MAIZE)"	2.66761	0.0242653
Solyc06g082560	Chaperone protein ClpB (AHRD V3.3 *** A0A2U1LVY3_ARTAN)	2.66629	0.0330506
Solyc09g008090	Glycosyltransferase (AHRD V3.3 *** A0A1Q3DDP0_CEPFO)	2.66501	0.0123059
Solyc09g057960	Cysteine-rich receptor-like protein kinase (AHRD V3.3 *-* A0A2K3KZ48_TRIPR)	2.66249	0.0104657
Solyc05g016180	Class I glutamine amidotransferase-like superfamily protein (AHRD V3.3 *-* A0A1R7T3G1_ARATH)	2.647	0.0483747
Solyc02g063020	Major facilitator superfamily protein (AHRD V3.3 *** A0A2U1P386_ARTAN)	2.64694	0.0162664
Solyc09g092520	xyloglucan endotransglycosylase	2.64671	0.00303496
Solyc05g013010	Sulfotransferase (AHRD V3.3 *** A0A2I4HG22_9ROSI)	2.64655	0.017894
Solyc08g007080	type I inositol polyphosphate 5-phosphatase 2-like (AHRD V3.3 *** A0A2I4GAB5_9ROSI)	2.64512	0.000173338
Solyc10g011680	Unknown protein	2.64459	0.0269117
Solyc07g006740	Protein DETOXIFICATION (AHRD V3.3 *** A0A2I4FHR8_9ROSI)	2.6432	0.024166
Solyc10g079630	P-loop containing nucleoside triphosphate hydrolases superfamily protein (AHRD V3.3 *** A0A2U1KTF4_ARTAN)	2.6399	0.0316319
Solyc05g023970	Transport membrane protein (AHRD V3.3 *-* A0A0C5ARU2_HYONI)	2.62811	0.0364796
Solyc11g010160	Disease resistance protein (AHRD V3.3 *** A0A200RBM1_9MAGN)	2.6222	0.00775448
Solyc08g067310	Non-specific serine/threonine protein kinase (AHRD V3.3 *** A0A2G2W7U9_CAPBA)	2.6145	0.0229702
Solyc01g014140	receptor-like protein 12 (AHRD V3.3 *-* A0A2G2YW48_CAPAN)	2.61076	0.00480838
Solyc02g093600	Class I heat shock protein (AHRD V3.3 *** A0A2K3K1J3_TRIPR)	2.61008	0.0406644
Solyc02g037550	Auxin efflux carrier (AHRD V3.3 *** A0A2U1MR93_ARTAN)	2.60814	0.00481184
Solyc10g084720	Para-hydroxybenzoic acid efflux pump subunit AaeB/fusaric acid resistance protein (AHRD V3.3 *** A0A2U1MC19_ARTAN)	2.60472	0.0135999
Solyc07g052785	Disease resistance protein (TIR-NBS-LRR class) (AHRD V3.3 --* A0A2K3P849_TRIPR)	2.598	0.0398403
Solyc02g036370	Protein REVEILLE 7-like (AHRD V3.3 *** A0A2G3A4J4_CAPAN)	2.59353	0.0319153
Solyc09g056040	E3 ubiquitin-protein ligase-like protein (AHRD V3.3 *-* A0A1B1LUK2_VITPS)	2.58834	0.0205834
Solyc01g095330	Unknown protein	2.58657	0.000552557
Solyc04g007825	Kirola (AHRD V3.3 *** A0A1U8GVS3_CAPAN)	2.57509	0.000383618
Solyc07g006560	Hypersensitive response assisting protein (AHRD V3.3 *** Q9SWC6_CAPAN)	2.56622	0.0279809
Solyc10g007870	Tumor-related protein (AHRD V3.3 *** Q40447_9SOLA)	2.55439	0.0364516
Solyc07g065670	Cellulose synthase-like protein E1 (AHRD V3.3 *-* A0A2G3C2E8_CAPCH)	2.5451	0.0364381
Solyc10g084370	Homeodomain-like superfamily protein (AHRD V3.3 *** A0A1I9LS15_ARATH)	2.54239	0.00695568
Solyc10g087010	Cytochrome (AHRD V3.3 *** A0A1U8F0H8_CAPAN)	2.54122	0.0487233
Solyc05g051850	putative myo-inositol-1-phosphatase	2.53758	0.0052904
Solyc06g072000	P-loop containing nucleoside triphosphate hydrolases superfamily protein (AHRD V3.3 *** A0A2U1N2C4_ARTAN)	2.53599	0.0317025
Solyc01g007940	Alanine aminotransferase 2 (AHRD V3.3 *** A0A2G2YVW4_CAPAN)	2.52763	0.0405596
Solyc01g091670	"3-oxo-Delta(4,5)-steroid 5-beta-reductase (AHRD V3.3 *** A0A2G3DDY0_CAPCH)"	2.52409	0.00596883
Solyc07g006570	S-like ribonuclease (AHRD V3.3 *** Q9FQL6_PRUDU)	2.52399	0.0176945
Solyc07g043680	3-hydroxyisobutyryl-CoA hydrolase-like protein 5 (AHRD V3.3 *** A0A2G2XQ26_CAPBA)	2.52265	0.0385926
Solyc03g097230	AIG2-like (Avirulence induced gene) family protein (AHRD V3.3 *** Q9FIQ3_ARATH)	2.52257	0.0027357
Solyc03g122150	Peroxisomal (S)-2-hydroxy-acid oxidase GLO4 (AHRD V3.3 *-* A0A2G2WQ07_CAPBA)	2.51793	0.00867497
Solyc04g070970	ABC transporter G family member 27 (AHRD V3.3 *** A0A2G3CMS7_CAPCH)	2.51494	0.0370363
Solyc11g010330	RING/U-box superfamily protein (AHRD V3.3 *-* F4JJ02_ARATH)	2.51229	0.0247949
Solyc12g100010	receptor-like protein 12 (AHRD V3.3 *** A0A1U8ETX1_CAPAN)	2.50392	0.00518838
Solyc02g085980	Unknown protein	2.50002	0.0236798
Solyc03g082420	"Small heat shock protein, chloroplastic (AHRD V3.3 *** HS21C_SOLLC)"	2.49865	0.00208784
Solyc02g077570	MLO-like protein (AHRD V3.3 *** A0A1C9A1H9_SOLLC)	2.49835	0.0344667
Solyc09g092490	Glycosyltransferase (AHRD V3.3 *-* A0A2I4GJH4_9ROSI)	2.49253	0.00545694
Solyc03g115230	Solanum lycopersicum heat shock protein	2.49194	0.0105121
Solyc05g005680	Xyloglucan endotransglucosylase/hydrolase (AHRD V3.3 *** K4BW96_SOLLC)	2.49002	0.00326797
Solyc02g083860	2-oxoglutarate (2OG) and Fe(II)-dependent oxygenase superfamily protein (AHRD V3.3 *** A0A2U1QGX7_ARTAN)	2.4885	0.00282156
Solyc12g038130	hypothetical protein (AHRD V3.3 *** AT5G13620.1)	2.48676	0.0397692
Solyc03g113960	Calmodulin binding protein-like (AHRD V3.3 *-* A0A200QLB3_9MAGN)	2.48059	0.0394578
Solyc07g061800	Heme-binding-like protein (AHRD V3.3 *** A0A2I0X1C8_9ASPA)	2.47815	0.0122376
Solyc02g065220	Cytochrome P450 (AHRD V3.3 *** A0A1U9X5Y9_THAGA)	2.4774	0.00390971
Solyc08g016800	Calcineurin B-like protein (AHRD V3.3 *-* A9Q116_MAIZE)	2.4688	0.0488749
Solyc11g020040	heat shock protein 70	2.46315	0.00309729
Solyc10g052500	Isoflavone reductase homolog (AHRD V3.3 *** IFRH_SOLTU)	2.46146	0.0474889
Solyc08g075590	Receptor-like protein kinase (AHRD V3.3 *** A0A2R6Q6W2_ACTCH)	2.45999	0.0258766
Solyc10g083940	Major facilitator superfamily (AHRD V3.3 *** A0A2U1KPS1_ARTAN)	2.444	0.0228853
Solyc01g066910	Bifunctional inhibitor/plant lipid transfer protein/seed storage helical domain containing protein (AHRD V3.3 *** A0A2P5CY45_TREOI)	2.4436	0.000700759
Solyc06g069060	Unknown protein	2.44049	0.040376
Solyc04g074810	Basic helix-loop-helix (BHLH) DNA-binding superfamily protein (AHRD V3.3 *-* A0A2U1PPA1_ARTAN)	2.43968	0.0243107
Solyc08g068390	Glyoxysomal fatty acid beta-oxidation multifunctional protein MFP-a (AHRD V3.3 *** A0A2G2YXE3_CAPAN)	2.43115	0.0119132
Solyc10g085310	Abscisic acid receptor PYL5 (AHRD V3.3 *** A0A1U8EIS0_CAPAN)	2.43065	0.00547911
Solyc03g034380	Bifunctional inhibitor/lipid-transfer protein/seed storage 2S albumin superfamily protein (AHRD V3.3 *** Q9FF39_ARATH)	2.42039	0.00160434
Solyc10g087030	Cytochrome (AHRD V3.3 *** A0A1U8F0H8_CAPAN)	2.41744	0.00896779
Solyc07g054900	Methylketone synthase Id (AHRD V3.3 *** E0YCS6_SOLLC)	2.414	0.00260436
Solyc01g090300	Ethylene-responsive transcription factor 2 (AHRD V3.3 *** A0A2G3DF02_CAPCH)	2.41115	0.0332559
Solyc12g056710	"Secoisolariciresinol dehydrogenase (AHRD V3.3 *** A0A1U8ETA2_CAPAN),Pfam:PF13561"	2.41068	0.00985424
Solyc03g111815	Sieve element occlusion (AHRD V3.3 *** A0A200RCW8_9MAGN)	2.40952	0.00326181
Solyc01g006390	"Pistil extensin like protein, partial CDS only (AHRD V3.3 *-* Q7DLN2_TOBAC)"	2.40738	0.0237034
Solyc10g049585	Retrovirus-related Pol polyprotein from transposon TNT 1-94 (AHRD V3.3 *-* A0A2K3MS94_TRIPR)	2.40111	0.0402663
Solyc05g021140	Disease resistance protein (AHRD V3.3 *-* A0A2K3LRA9_TRIPR)	2.39809	0.0392465
Solyc10g076550	Wall-associated receptor kinase 1 (AHRD V3.3 *-* A0A2G2Y6I2_CAPAN)	2.39211	0.021482
Solyc01g008670	Cytochrome (AHRD V3.3 *** A0A1U8F0H8_CAPAN)	2.3909	0.00818821
Solyc10g085240	UDP-glycosyltransferase 76E1 (AHRD V3.3 *** U76E1_SOLLC)	2.38763	0.00833861
Solyc03g111993	Cytochrome P450 (AHRD V3.3 *-* A0A2U1PEB2_ARTAN)	2.37891	0.0248824
Solyc05g046140	Kirola (AHRD V3.3 *** A0A2G3B0M8_CAPCH)	2.3753	0.0158185
Solyc02g032650	Disease resistance protein (TIR-NBS-LRR class) (AHRD V3.3 *** A0A2K3NUH8_TRIPR)	2.3689	0.00195332
Solyc10g054010	BZIP transcription factor (AHRD V3.3 *** Q8GTZ1_CAPCH)	2.36867	0.00301138
Solyc10g081520	Blue copper protein (AHRD V3.3 *** A0A0M4FTF3_9SOLA)	2.36734	0.0411371
Solyc01g111070	Chalcone synthase-like protein (AHRD V3.3 *** A0A2K3NPT9_TRIPR)	2.36313	0.00239424
Solyc00g500282	Unknown protein	2.36301	0.0163949
Solyc08g007970	Myosin heavy chain-related protein (AHRD V3.3 *** A0A2U1QEA0_ARTAN)	2.35972	0.000803646
Solyc03g007940	Pectin lyase-like superfamily protein (AHRD V3.3 *** O81746_ARATH)	2.35882	0.00698225
Solyc02g078400	Allantoinase (AHRD V3.3 *** A0A2G3D677_CAPCH)	2.35462	0.0210693
Solyc01g086670	Unknown protein	2.34726	0.0479806
Solyc09g083360	Transcription factor bHLH92 (AHRD V3.3 *** A0A2G2ZV24_CAPAN)	2.34312	0.0154944
Solyc05g056470	ABC transporter G family member 5 (AHRD V3.3 *** A0A2G2Y4B2_CAPAN)	2.34067	0.000799195
Solyc02g083170	F-box family protein (AHRD V3.3 *** A0A2K3PD56_TRIPR)	2.33493	0.00239424
Solyc01g005120	Xyloglucan endotransglucosylase/hydrolase (AHRD V3.3 *** A0A2G3AYH1_CAPCH)	2.33073	0.00239424
Solyc04g048900	Calreticulin (AHRD V3.3 *** A0A2G3ASL1_CAPCH)	2.32918	0.0194206
Solyc01g097420	Calcium-transporting ATPase (AHRD V3.3 *-* A0A2G2W783_CAPBA)	2.32562	0.0370849
Solyc05g053550	chalcone synthase 2	2.32502	0.000846466
Solyc11g022590	trypsin inhibitor-like protein precursor	2.32475	0.0402188
Solyc03g123710	Unknown protein	2.3212	0.0385338
Solyc12g042390	Werner Syndrome-like exonuclease (AHRD V3.3 *** A0A2I4GID7_9ROSI)	2.32112	0.026726
Solyc03g025710	Acyl-CoA N-acyltransferase (NAT) superfamily protein (AHRD V3.3 *** A0A2K3PIZ7_TRIPR)	2.31933	0.00810222
Solyc03g122140	Peroxisomal (S)-2-hydroxy-acid oxidase GLO4 (AHRD V3.3 *** A0A2G2WPV6_CAPBA)	2.31849	0.00342484
Solyc07g063120	Protein SPA1-RELATED 3 (AHRD V3.3 *** A0A2G2VZ51_CAPBA)	2.31709	0.00215436
Solyc04g057940	RING-type E3 ubiquitin transferase (AHRD V3.3 *** A0A2G2WYB6_CAPBA)	2.31675	0.00783338
Solyc07g041920	Cysteine protease (AHRD V3.3 *** Q9LRI2_TOBAC)	2.30977	0.0226509
Solyc12g036490	Phospholipase A1-II 1 (AHRD V3.3 *** A0A2G3D5M3_CAPCH)	2.30851	0.024166
Solyc05g005200	Pyrrolidone-carboxylate peptidase-like protein (AHRD V3.3 *** A0A2K3PIQ3_TRIPR)	2.30846	0.00428608
Solyc06g066710	hypothetical protein (AHRD V3.3 --* AT2G25735.1)	2.30554	0.0251618
Solyc09g011910	DUF674 family protein (AHRD V3.3 *** A0A2K3PIU4_TRIPR)	2.30444	0.0197437
Solyc02g072400	LRR receptor-like serine/threonine-protein kinase EFR (AHRD V3.3 *** A0A1S3YR00_TOBAC)	2.30163	0.0129268
Solyc12g005550	Unknown protein	2.29924	0.0495786
Solyc10g086250	R2R3MYB transcription factor 75	2.29734	0.00428608
Solyc08g076883	Unknown protein	2.2964	0.00137846
Solyc09g150132	Unknown protein	2.29495	0.0273861
Solyc01g094210	NAD(P)-binding Rossmann-fold superfamily protein (AHRD V3.3 *** A0A2U1PI64_ARTAN)	2.293	0.00807162
Solyc01g005220	MACPF domain-containing protein (AHRD V3.3 *** A0A2G3AYJ5_CAPCH)	2.28555	0.0154811
Solyc12g096780	Alcohol dehydrogenase superfamily (AHRD V3.3 *** A0A200R634_9MAGN)	2.28336	0.0462215
Solyc10g055760	NAC domain-containing protein 2 (AHRD V3.3 *** A0A1U8EDX1_CAPAN)	2.28197	0.0158742
Solyc02g091835	Unknown protein	2.27809	0.0369227
Solyc08g005670	Phellandrene synthase	2.27319	0.0130756
Solyc08g066790	Phospholipase D (AHRD V3.3 *** K4CLQ5_SOLLC)	2.2691	0.00105883
Solyc04g050440	ammonium transporter	2.26565	0.00938034
Solyc11g020640	Alcohol acyl transferase (AHRD V3.3 *** Q6QLX4_SOLLC)	2.26316	0.0314406
Solyc03g123400	GRAS16	2.26315	0.00810222
Solyc02g085990	Unknown protein	2.26192	0.0176852
Solyc05g051710	sorbin/SH3 domain protein (AHRD V3.3 *** AT5G09960.1)	2.25812	0.0126417
Solyc09g075270	DUF538 family protein (AHRD V3.3 *** B6SJU2_MAIZE)	2.25135	0.0278274
Solyc12g098603	Xyloglucan endotransglucosylase/hydrolase (AHRD V3.3 *** A0A1U8ETM7_CAPAN)	2.25106	0.0010157
Solyc02g083520	self-pruning G-box protein	2.24974	0.0379882
Solyc02g089610	S-adenosylmethionine decarboxylase 2	2.24561	0.000566492
Solyc12g088460	Cytochrome P450 (AHRD V3.3 *** A0A200Q0W8_9MAGN)	2.2441	0.000789326
Solyc11g071780	Unknown protein	2.24104	0.0492658
Solyc02g090545	Calcium-transporting ATPase (AHRD V3.3 *** A0A1Q3AP80_CEPFO)	2.238	0.0106538
Solyc11g071830	DnaJ protein like (AHRD V3.3 *** A0A2I0X6P9_9ASPA)	2.23504	0.0279936
Solyc02g065430	HTH-type transcriptional regulator (AHRD V3.3 *** Q680G2_ARATH)	2.23373	0.00221575
Solyc02g063480	Eukaryotic aspartyl protease family protein (AHRD V3.3 *** A0A2U1ML86_ARTAN)	2.22777	0.035417
Solyc03g007240	"spermine synthase,Pfam:PF01564"	2.22713	0.00333178
Solyc04g007820	Sn-1 protein (AHRD V3.3 *** Q42393_CAPAN)	2.22642	0.0161926
Solyc04g077630	Serine carboxypeptidase (AHRD V3.3 *** A0A2K3MSK4_TRIPR)	2.22305	0.0381774
Solyc01g104550	WRKY transcription factor 9	2.22289	0.0439906
Solyc01g005940	"Phytoene synthase, chloroplastic (AHRD V3.3 *** A0A2G3DEK5_CAPCH),Pfam:PF00494"	2.22134	0.0322138
Solyc01g089840	Glutamyl-tRNA reductase (AHRD V3.3 *-* A0A2G3AM66_CAPAN)	2.21821	0.0413227
Solyc01g107460	Neuronal PAS domain protein (AHRD V3.3 *** A0A1P8BBZ0_ARATH)	2.21548	0.0455151
Solyc06g066530	DUF1677 domain-containing protein (AHRD V3.3 *** A0A1Q3DB84_CEPFO)	2.21292	0.042969
Solyc02g082930	acidic extracellular 27 kD chitinase	2.21175	0.00625849
Solyc05g052240	Chalcone-flavonone isomerase family protein (AHRD V3.3 *** A0A2G2ZJB2_CAPAN)	2.20948	0.00239424
Solyc11g150134	Retrovirus-related Pol polyprotein from transposon TNT 1-94 (AHRD V3.3 *-* A0A2K3PAJ3_TRIPR)	2.20561	0.0298003
Solyc10g084170	Bag family molecular chaperone regulator mitochondrial-like (AHRD V3.3 *** A0A2K3P7D1_TRIPR)	2.19876	0.0183428
Solyc07g008590	receptor-like protein 12 (AHRD V3.3 *** A0A1U8F5D2_CAPAN)	2.19657	0.0133525
Solyc02g094190	Major facilitator superfamily protein (AHRD V3.3 *** A0A2U1PZJ0_ARTAN)	2.19617	0.0238463
Solyc01g010260	Cytochrome 93A3 (AHRD V3.3 *** A0A1U8H5Z8_CAPAN)	2.18637	0.00334052
Solyc11g020100	Disease resistance protein (AHRD V3.3 *** A0A2U1N8H9_ARTAN)	2.18504	0.0324023
Solyc02g014030	"Serine/threonine/dual specificity protein kinase, catalytic domain-containing protein (AHRD V3.3 *** A0A2U1M6E8_ARTAN)"	2.18252	0.0412793
Solyc12g089250	Glyoxal oxidase-related protein (AHRD V3.3 *** A0A2U1MRW9_ARTAN)	2.18139	0.000421961
Solyc11g011440	aspartic proteinase PCS1-like (AHRD V3.3 *** A0A1U8GN15_CAPAN)	2.17718	0.00428608
Solyc01g079260	WRKY transcription factor 23	2.17266	0.00567773
Solyc08g077170	Protein NRT1/ PTR FAMILY 7.3 (AHRD V3.3 *** A0A1U8GJT1_CAPAN)	2.16794	0.00672721
Solyc03g025720	Oxalate--CoA ligase (AHRD V3.3 *** A0A2G2X724_CAPBA)	2.1667	0.00402749
Solyc09g055425	"Leucine-rich repeat protein kinase family protein, putative (AHRD V3.3 *-* A0A061F7S3_THECC)"	2.1658	0.0451847
Solyc01g009430	hypothetical protein (AHRD V3.3 *** AT2G27830.1)	2.16338	0.00301236
Solyc03g094020	Alpha-glucosidase-like protein (AHRD V3.3 *** A0A2K3NWB8_TRIPR)	2.15727	0.0330506
Solyc07g052790	Disease resistance protein (TIR-NBS-LRR class) (AHRD V3.3 *** F4KIC7_ARATH)	2.15722	0.00832169
Solyc07g064870	Endoglucanase (AHRD V3.3 *** A0A2G2WGL3_CAPBA)	2.14637	0.0229739
Solyc02g080080	Cysteine-rich receptor-like protein kinase 29 (AHRD V3.3 *** A0A2G2XFA8_CAPBA)	2.144	0.00762227
Solyc03g007370	Sigma factor (AHRD V3.3 *** A0A0G2STU5_9ROSI)	2.14007	0.00250391
Solyc02g037555	Unknown protein	2.13968	0.029919
Solyc02g072540	Non-specific serine/threonine protein kinase (AHRD V3.3 *** A0A2G2XE54_CAPBA)	2.13601	0.0155582
Solyc02g085830	Regulator of Vps4 activity in the MVB pathway protein (AHRD V3.3 *-* Q9FX63_ARATH)	2.13171	0.0367338
Solyc09g011160	Regulator of chromosome condensation (RCC1) family protein (AHRD V3.3 *** A0A1I9LSN5_ARATH)	2.12761	0.0423712
Solyc04g011680	Cytochrome (AHRD V3.3 *** A0A1U8GTE9_CAPAN)	2.1262	0.021442
Solyc01g067295	Fruit-specific protein (AHRD V3.3 *** A0A2G2VKF4_CAPBA)	2.1232	0.0156295
Solyc06g071830	BTB/POZ and TAZ domain-containing protein 2 (AHRD V3.3 *** A0A1U8HCU6_CAPAN)	2.12187	0.0133525
Solyc12g096770	HXXXD-type acyl-transferase family protein (AHRD V3.3 *** F4JBC7_ARATH)	2.11981	0.00263069
Solyc07g006680	HXXXD-type acyl-transferase family protein (AHRD V3.3 *** F4JBC7_ARATH)	2.11647	0.00450974
Solyc01g068320	SNF2-related (AHRD V3.3 *** A0A200QQJ8_9MAGN)	2.11597	0.0408409
Solyc03g033795	AAA-ATPase At3g50940-like (AHRD V3.3 *-* A0A2I4EX93_9ROSI)	2.11331	0.0301889
Solyc03g006640	F-box family protein (AHRD V3.3 *** A0A2U1N101_ARTAN)	2.11305	0.000846466
Solyc07g042550	sucrose synthase	2.11034	0.00199186
Solyc01g088410	Fatty acid hydroxylase superfamily (AHRD V3.3 *-* A0A2U1MHC5_ARTAN)	2.10941	0.00535013
Solyc10g007110	Tyrosine aminotransferase (AHRD V3.3 *** A0A1U8EFD5_CAPAN)	2.10586	0.000465228
Solyc09g014610	S-type anion channel SLAH3 (AHRD V3.3 *** A0A2G3BJK2_CAPCH)	2.10534	0.0283215
Solyc12g044750	Pectate lyase (AHRD V3.3 *** A0A2G3B368_CAPCH)	2.10146	0.0257842
Solyc07g054600	F-box protein (AHRD V3.3 *-* A0A1J3J8H1_NOCCA)	2.10139	0.0387854
Solyc03g118870	Octicosapeptide/Phox/Bem1p family protein (AHRD V3.3 *** A0A2K3L5A6_TRIPR)	2.10075	0.0363674
Solyc06g072770	Binding partner of acd11 1 (AHRD V3.3 *** A0A314L950_NICAT)	2.0877	0.0234539
Solyc05g012030	protein BIG GRAIN 1-like E (AHRD V3.3 *** A0A2I4H8F0_9ROSI)	2.08753	0.015645
Solyc09g065100	bHLH transcription factor 150	2.08733	0.0473463
Solyc06g083900	R2R3MYB transcription factor 13	2.08642	0.0146076
Solyc06g060570	dihydrofolate reductase-like (AHRD V3.3 *** A0A2I4ECQ2_9ROSI)	2.08373	0.0206214
Solyc03g115850	NAC domain-containing protein (AHRD V3.3 *** A0A2G3CZC4_CAPCH)	2.08347	0.0246053
Solyc01g080890	hypothetical protein (AHRD V3.3 -** AT1G32460.1)	2.07811	0.00332553
Solyc01g099810	Serine/arginine-rich-splicing factor SR34 (AHRD V3.3 *-* A0A0M9UMW1_NICAT)	2.07677	0.00378297
Solyc06g007170	Protein trichome birefringence-like 45 (AHRD V3.3 *** A0A2G3C507_CAPCH)	2.07161	0.00606675
Solyc08g077210	"inositol-1,4,5-triphosphate-5-phosphatase 1"	2.06864	0.0128674
Solyc08g075540	alternative oxidase	2.06606	0.00575959
Solyc11g067170	Fatty acyl-CoA reductase (AHRD V3.3 *** A0A2G2XZ88_CAPAN)	2.06195	0.00693728
Solyc11g065010	Estrogen receptor beta-1 like (AHRD V3.3 *-* A0A2R6PFF8_ACTCH)	2.06053	0.0132487
Solyc05g005810	Serine/threonine-protein kinase WNK (With No Lysine)-like protein (AHRD V3.3 *** Q9ZUI7_ARATH)	2.05855	0.00336587
Solyc12g006050	Protein NRT1/ PTR FAMILY 6.4 (AHRD V3.3 *** A0A2G2X304_CAPBA)	2.05846	0.0145384
Solyc02g150147	S-adenosylmethionine decarboxylase (AHRD V3.3 *-* Q6KC47_PRUPE)	2.05295	0.00131316
Solyc09g092750	Unknown protein	2.05243	0.00992228
Solyc09g011600	glutathione S-transferase	2.05209	0.00690279
Solyc02g065280	Methylesterase 1 (AHRD V3.3 *** A0A2G3D300_CAPCH)	2.04773	0.0154635
Solyc07g056240	myosin-G heavy chain-like protein (AHRD V3.3 *** AT2G42975.1)	2.04662	0.00282156
Solyc07g062230	Seipin (AHRD V3.3 *** A0A1J3G180_NOCCA)	2.04595	0.0150603
Solyc05g050240	Plastid division protein PDV1 (AHRD V3.3 *-* A0A2I0XAI8_9ASPA)	2.04413	0.0033247
Solyc09g091730	Pectinesterase (AHRD V3.3 *** A0A2G2VIL1_CAPBA)	2.04279	0.00640597
Solyc03g025680	PAR1 (AHRD V3.3 *** A0A2U1P9T7_ARTAN)	2.04066	0.0172746
Solyc08g065190	"Fe(2+) transport protein 3, chloroplastic (AHRD V3.3 *** A0A2G2YWQ8_CAPAN)"	2.03464	0.00027839
Solyc01g103595	Jasmonate ZIM domain protein l (AHRD V3.3 *** I3WTB0_NICAT)	2.03311	0.0417662
Solyc10g045480	Pheromone receptor-like protein (AHRD V3.3 *** G7J5T8_MEDTR)	2.02041	0.0324224
Solyc05g008980	Protein kinase family protein (AHRD V3.3 *** A0A2U1MH78_ARTAN)	2.01931	0.00215495
Solyc06g065820	Ethylene Response Factor H.1	2.01894	0.044984
Solyc12g009050	Nuclear transcription factor Y subunit A-6 (AHRD V3.3 *** A0A2G2X3U5_CAPBA)	2.01233	0.00618319
Solyc12g049550	GDSL esterase/lipase 5-like (AHRD V3.3 *** A0A1U8ER27_CAPAN)	2.0098	0.0137527
Solyc06g076920	Alkyl transferase (AHRD V3.3 *** K4CA50_SOLLC)	2.00856	0.00838164
Solyc06g083700	Flavin-containing monooxygenase (AHRD V3.3 *** D2IGV4_SOLLC)	2.00716	0.043737
Solyc06g064500	Myricetin O-methyltransferase 2 (AHRD V3.3 *** F2YTN5_SOLHA)	2.00613	0.000880953
Solyc05g012950	Sulfotransferase (AHRD V3.3 *-* A0A200QN29_9MAGN)	2.00344	0.00767411
Solyc08g060925	Unknown protein	2.00111	0.0219659
Solyc08g007150	Peroxidase (AHRD V3.3 *** K4CIK2_SOLLC)	2.0005	0.00943004
Solyc11g150136	Unknown protein	1.99344	0.046984
Solyc04g080040	Auxilin-related protein 2 (AHRD V3.3 *** A0A2G3CQ94_CAPCH)	1.98859	0.0130087
Solyc03g114000	LIM domain-containing protein (AHRD V3.3 *** A0A1Q3BSR2_CEPFO)	1.98761	0.00836847
Solyc06g071810	Receptor-like protein kinase (AHRD V3.3 *** Q8LP72_TOBAC)	1.98513	0.00468355
Solyc11g065220	Phosphotransferase (AHRD V3.3 *** A0A2G2YFN7_CAPAN)	1.9817	0.00912856
Solyc01g107900	O-acyltransferase WSD1-like protein (AHRD V3.3 *** A0A2K3ND41_TRIPR)	1.97904	0.00209895
Solyc02g067050	UPF0301 protein (AHRD V3.3 *** A0A2K3PAH7_TRIPR)	1.97824	0.0163949
Solyc02g005110	MADS-box protein SOC1 (AHRD V3.3 --* XP_025887600.1)	1.9771	0.022271
Solyc03g007890	class 2 small heat shock protein Le-HSP17.6	1.97691	0.0118354
Solyc03g007930	Unknown protein	1.97672	0.0415599
Solyc06g036260	beta-carotene hydroxylase-1	1.97156	0.00371138
Solyc09g091510	chalcone synthase 1	1.97055	0.0342989
Solyc07g025140	Transducin/WD40 repeat-like superfamily protein (AHRD V3.3 *** A0A2U1PWP8_ARTAN)	1.97044	0.0388659
Solyc04g051650	Purple acid phosphatase (AHRD V3.3 *** A0A2G2VG27_CAPBA)	1.9672	0.0165946
Solyc03g034390	Bifunctional inhibitor/lipid-transfer protein/seed storage 2S albumin superfamily protein (AHRD V3.3 *-* Q94AQ3_ARATH)	1.96375	0.0139035
Solyc03g111620	S-adenosyl-L-methionine-dependent methyltransferases superfamily protein (AHRD V3.3 *** A0A2U1MVU3_ARTAN)	1.96325	0.0126622
Solyc04g049920	RNA-binding (RRM/RBD/RNP motifs) family protein (AHRD V3.3 *** A0A2U1QNE1_ARTAN)	1.96322	0.00324656
Solyc03g116740	Phosphatidylcholine:diacylglycerol cholinephosphotransferase 1 (AHRD V3.3 *** A0A1U8FVJ4_CAPAN)	1.96039	0.00912856
Solyc12g006380	2-oxoglutarate-dependent dioxygenase	1.96007	0.0449344
Solyc10g085280	UDP-glycosyltransferase 76E1 (AHRD V3.3 *** U76E1_SOLLC)	1.95594	0.00130253
Solyc02g092580	Peroxidase (AHRD V3.3 *** K4BD54_SOLLC)	1.95563	0.0323735
Solyc12g100180	Pleiotropic drug resistance protein (AHRD V3.3 *** C8CA13_CUCSA)	1.95489	0.00138221
Solyc04g071070	Unknown protein	1.95385	0.0120992
Solyc05g046200	Unknown protein	1.95206	0.043224
Solyc09g059170	Glycosyltransferase (AHRD V3.3 *** A4GRT2_9SOLA)	1.94643	0.000803646
Solyc11g010940	Dof zinc finger protein (AHRD V3.3 *** A0A2K3P763_TRIPR)	1.94246	0.040476
Solyc04g054790	UPSTREAM OF FLC protein (DUF966) (AHRD V3.3 *-* Q8GYT8_ARATH)	1.94152	0.0366305
Solyc06g075660	MYB transcription factor (AHRD V3.3 *-* B4FPU3_MAIZE)	1.94083	0.0280944
Solyc01g014320	S-adenosyl-L-methionine-dependent methyltransferases superfamily protein (AHRD V3.3 *** A0A2U1QHF5_ARTAN)	1.93988	0.021044
Solyc03g059260	Carboxyl-terminal-processing protease (AHRD V3.3 *** B6T6L2_MAIZE)	1.93872	0.00301138
Solyc03g071700	Unknown protein	1.93766	0.0409339
Solyc05g015640	transmembrane protein (AHRD V3.3 *-* AT1G27300.1)	1.93576	0.0376049
Solyc06g075310	"Adenylate kinase isoenzyme 6 homolog (AHRD V3.3 *** A0A2G3CAY7_CAPCH),Pfam:PF13238"	1.93034	0.0309757
Solyc11g006300	3-oxo-5-alpha-steroid 4-dehydrogenase (AHRD V3.3 *** A0A200PYH0_9MAGN)	1.929	0.0165782
Solyc06g071730	U-box domain-containing protein 52-like (AHRD V3.3 *-* A0A2K3L2U5_TRIPR)	1.92776	0.02547
Solyc03g118330	Receptor-like protein kinase (AHRD V3.3 *-* A0A2R6P698_ACTCH)	1.92556	0.011677
Solyc03g005910	GDSL esterase/lipase (AHRD V3.3 *** A0A2R6RG70_ACTCH)	1.92452	0.00398531
Solyc06g076020	heat shock protein 70 kD	1.92281	0.0135907
Solyc05g050210	GDSL esterase/lipase (AHRD V3.3 *** A0A2G2ZIE8_CAPAN)	1.91912	0.00336587
Solyc03g007950	Pectin lyase-like superfamily protein (AHRD V3.3 *** O81746_ARATH)	1.91776	0.049444
Solyc02g063420	Hydroxyproline-rich glycoprotein family protein (AHRD V3.3 *** A0A2U1M3E1_ARTAN)	1.91457	0.00351912
Solyc02g065610	Protein trichome birefringence-like 21 (AHRD V3.3 *** A0A2G3A5R0_CAPAN)	1.91167	0.00411772
Solyc02g092150	ACT domain-containing protein (AHRD V3.3 *** A0A1Q3APQ4_CEPFO)	1.91102	0.00258474
Solyc09g010800	Metallothionein-like protein type 2 (AHRD V3.3 *** A0A2G2VXD7_CAPBA)	1.9074	0.000616932
Solyc03g112980	Unknown protein	1.90551	0.0494725
Solyc06g074090	7-dehydrocholesterol reductase (AHRD V3.3 *** A0A2G2WMN4_CAPBA)	1.90301	0.0285105
Solyc07g064620	Protein translation factor SUI1-like protein (AHRD V3.3 *** A0A1U8FM10_CAPAN)	1.89814	0.0132802
Solyc11g011780	60S ribosomal export protein NMD3 (AHRD V3.3 *** A0A2G2VDP4_CAPBA)	1.89792	0.00259346
Solyc05g049990	Heavy metal-associated isoprenylated plant protein (AHRD V3.3 *-* A0A2R6R9M9_ACTCH)	1.89717	0.0262845
Solyc01g106820	Ethylene-dependent gravitropism-deficient and yellow-green-like 3 (AHRD V3.3 *** A0A2U1KYW2_ARTAN)	1.89679	0.00961414
Solyc10g052510	Isoflavone reductase homolog (AHRD V3.3 *** IFRH_SOLTU)	1.89548	0.00762263
Solyc10g007073	Protein DETOXIFICATION (AHRD V3.3 *** A0A2I4H3J9_9ROSI)	1.88221	0.0197059
Solyc06g069110	Bifunctional inhibitor/lipid-transfer protein/seed storage 2S albumin superfamily protein (AHRD V3.3 *-* A0A2U1LRB6_ARTAN)	1.88174	0.0231578
Solyc12g039070	Strictosidine synthase family protein (AHRD V3.3 *** D7LVM7_ARALL)	1.88097	0.0254865
Solyc01g005610	GDSL esterase/lipase (AHRD V3.3 *** A0A2G3AJV6_CAPAN)	1.87987	0.0268259
Solyc01g104860	Peroxidase (AHRD V3.3 *** K4B258_SOLLC)	1.87801	0.0185941
Solyc09g092560	Cytochrome (AHRD V3.3 *** A0A2G2W281_CAPBA)	1.87494	0.000882114
Solyc01g107670	Leucine-rich repeat receptor protein kinase (AHRD V3.3 *** A0A2R6Q5Y1_ACTCH)	1.87296	0.000846466
Solyc12g009300	fruit sucrose synthase	1.86586	0.0383439
Solyc09g092725	FAM10 family protein At4g22670-like (AHRD V3.3 *-* XP_010326878.1)	1.86133	0.00810222
Solyc03g117600	Transferase (AHRD V3.3 *** A0A200QII6_9MAGN)	1.85704	0.0338561
Solyc04g054528	Unknown protein	1.85511	0.0383738
Solyc06g059740	Alcohol dehydrogenase (AHRD V3.3 *** A0A2U1MN94_ARTAN)	1.85257	0.0444447
Solyc02g032100	Zinc transporter protein (AHRD V3.3 *** A5BDR3_VITVI)	1.84368	0.00303232
Solyc01g010180	Unknown protein	1.84281	0.00680229
Solyc04g082030	ornithine decarboxylase	1.84227	0.0189125
Solyc06g005750	Methylsterol monooxygenase 2-1 (AHRD V3.3 *** A0A1U8H5Y5_CAPAN)	1.84157	0.0101697
Solyc02g030300	G-type lectin S-receptor-like serine/threonine-protein kinase (AHRD V3.3 *** A0A1U8FGU3_CAPAN)	1.84109	0.0124409
Solyc02g080510	Senescence regulator S40 (AHRD V3.3 *** A0A200Q815_9MAGN)	1.84033	0.0155112
Solyc01g097380	"NAD(P)-linked oxidoreductase, aldo/keto reductase family protein (AHRD V3.3 *** A0A1Y1HY98_KLENI)"	1.83775	0.0142598
Solyc01g099800	Unknown protein	1.83558	0.0350152
Solyc10g081560	"NAD(P)-binding Rossmann-fold superfamily protein (AHRD V3.3 *** F4IKL5_ARATH),Pfam:PF13561"	1.83509	0.0234538
Solyc10g084890	UDP-glycosyltransferase 76E1 (AHRD V3.3 *** U76E1_SOLLC)	1.83479	0.0276831
Solyc12g044940	NAD(P)-binding Rossmann-fold superfamily protein (AHRD V3.3 *** Q94AL3_ARATH)	1.83174	0.0032558
Solyc04g053130	"Stress enhanced protein 2, chloroplastic (AHRD V3.3 *** A0A1U8F0B2_CAPAN)"	1.831	0.00130253
Solyc01g010220	Copia-like polyprotein/retrotransposon (AHRD V3.3 --* Q9FI33_ARATH)	1.82698	0.00153792
Solyc05g005970	Protein NRT1/ PTR FAMILY 1.2 (AHRD V3.3 *** A0A1J3DU78_NOCCA)	1.826	0.0128505
Solyc09g083060	RING-type E3 ubiquitin transferase (AHRD V3.3 *-* A0A2G2W155_CAPBA)	1.82596	0.00539168
Solyc02g061990	BZIP transcription factor FD (AHRD V3.3 *** A0A2U1NCD2_ARTAN)	1.82271	0.0217888
Solyc03g119550	lysM domain-containing GPI-anchored protein 1-like (AHRD V3.3 *** A0A2I4FE18_9ROSI)	1.81052	0.0090611
Solyc06g073560	Isovaleryl-CoA dehydrogenase (AHRD V3.3 *** B4FQ64_MAIZE)	1.81042	0.000882114
Solyc01g112260	hypothetical protein (AHRD V3.3 *-* AT4G35320.1)	1.80839	0.00119555
Solyc01g088430	Fatty acid hydroxylase superfamily (AHRD V3.3 *** A0A2U1L8N4_ARTAN)	1.80605	0.00939284
Solyc06g066840	2-oxoglutarate (2OG) and Fe(II)-dependent oxygenase superfamily protein (AHRD V3.3 *** A0A2U1LXD5_ARTAN)	1.80283	0.0357032
Solyc02g070890	Flagellin Sensing 2	1.80278	0.00286785
Solyc01g106700	MADS-box transcription factor 23 (AHRD V3.3 *** A0A2G2Y5S9_CAPAN)	1.80235	0.034721
Solyc08g082160	subtilisin-like serine protease 3 (AHRD V3.3 --* AT2G19170.2)	1.80185	0.0353954
Solyc12g100280	NAD(P)-binding Rossmann-fold superfamily protein (AHRD V3.3 *-* F4IPI3_ARATH)	1.79925	0.0132487
Solyc01g089850	cyclinU4_1	1.79811	0.00145124
Solyc03g007880	Serine-rich adhesin for platelets-like protein (AHRD V3.3 *-* A0A2K3PD15_TRIPR)	1.79611	0.0298269
Solyc08g005710	Terpene synthase 41 (AHRD V3.3 *** R9R6F5_SOLPI)	1.79536	0.00653279
Solyc03g150111	Unknown protein	1.79474	0.0177586
Solyc08g065140	Late embryogenesis abundant (LEA) hydroxyproline-rich glycoprotein family (AHRD V3.3 *** A0A2U1MMJ0_ARTAN)	1.792	0.0014928
Solyc01g067120	cullin-1-like (AHRD V3.3 *-* A0A2I4G9U1_9ROSI)	1.79135	0.0112155
Solyc07g008010	R2R3MYB transcription factor 82	1.79045	0.00299174
Solyc02g065240	Methyl esterase 1 (AHRD V3.3 *** A0A2U1LMY0_ARTAN)	1.78716	0.00219612
Solyc05g012770	WRKY transcription factor 4	1.78706	0.00439123
Solyc05g150117	Unknown protein	1.78626	0.0110643
Solyc02g089530	Unknown protein	1.78582	0.00373936
Solyc09g010020	2-oxoglutarate (2OG) and Fe(II)-dependent oxygenase superfamily protein (AHRD V3.3 *** A0A2U1NTU8_ARTAN)	1.78456	0.0183333
Solyc12g042500	Gibberellin-regulated family protein (AHRD V3.3 *** A0A2U1P8W2_ARTAN)	1.7837	0.0331513
Solyc06g011400	Chaperone protein ClpB (AHRD V3.3 *** B2IUM0_NOSP7)	1.78325	0.00119555
Solyc07g044960	Xyloglucan galactosyltransferase KATAMARI1 (AHRD V3.3 *** A0A2K3L4H3_TRIPR)	1.78251	0.0493875
Solyc09g072610	Long-chain-alcohol oxidase (AHRD V3.3 *** A0A2G2X4S2_CAPBA)	1.78239	0.0108867
Solyc01g065545	Retrovirus-related Pol polyprotein from transposon TNT 1-94 (AHRD V3.3 *-* A0A2K3NBQ9_TRIPR)	1.77869	0.0412693
Solyc09g018500	transcription factor SCREAM2-like (AHRD V3.3 *** A0A2I4ECP9_9ROSI)	1.77797	0.0126622
Solyc03g098320	Protein REVEILLE 1 (AHRD V3.3 *** A0A2G2XWA2_CAPAN)	1.77148	0.0325823
Solyc08g066660	Ethylene-responsive transcription factor TINY (AHRD V3.3 *** A0A2G2W633_CAPBA)	1.76932	0.0375189
Solyc03g093400	Sugar transporter protein 15	1.76917	0.0130805
Solyc06g019170	Delta-1-pyrroline-5-carboxylate synthase (AHRD V3.3 *** A0A0U1XEG4_LYCCN)	1.76871	0.00126554
Solyc04g074700	LES17306 homeodomain protein	1.76574	0.00428608
Solyc01g102450	organic solute transporter ostalpha protein (DUF300) (AHRD V3.3 *-* AT5G26740.3)	1.76502	0.0100252
Solyc01g095030	Altered Response to Salt Stress 1	1.76308	0.00735127
Solyc04g072160	ripening regulated protein DDTFR8	1.76232	0.0242653
Solyc01g094170	"Digalactosyldiacylglycerol synthase 2, chloroplastic (AHRD V3.3 *** A0A1U8E3X1_CAPAN)"	1.75811	0.0146076
Solyc01g079180	Pectinesterase (AHRD V3.3 *** A0A2G2XQP7_CAPBA)	1.75631	0.0186503
Solyc12g098370	Myb family transcription factor APL (AHRD V3.3 *** A0A1U8F7R6_CAPAN)	1.75484	0.00146453
Solyc02g083670	Histidine kinase 1 (AHRD V3.3 *** A0A2G3AA52_CAPAN)	1.75483	0.00618949
Solyc11g044450	DnaJ protein (AHRD V3.3 *** B6T720_MAIZE)	1.75086	0.0090611
Solyc04g079350	Pheromone receptor-like protein (AHRD V3.3 *** G7J5T8_MEDTR)	1.74503	0.0224018
Solyc07g005520	BTB/POZ domain-containing protein (AHRD V3.3 *** A0A2G2WAS9_CAPBA)	1.74415	0.00304839
Solyc03g118190	Ethylene-responsive transcription factor (AHRD V3.3 *** A0A2G3CZ32_CAPCH)	1.74269	0.0435751
Solyc08g061270	DUF1677 family protein (DUF1677) (AHRD V3.3 *** Q9SK23_ARATH)	1.73865	0.00810222
Solyc02g090045	DNA mismatch repair protein MLH3 (AHRD V3.3 *-* A0A2G2XFY3_CAPBA)	1.73751	0.0254347
Solyc01g097480	Protein IQ-domain 14-like (AHRD V3.3 *** A0A2K3MAI9_TRIPR)	1.73708	0.0282236
Solyc02g084900	P-loop containing nucleoside triphosphate hydrolases superfamily protein (AHRD V3.3 *** A0A2U1NGS8_ARTAN)	1.73666	0.0237034
Solyc03g095820	Plant cadmium resistance 2 (AHRD V3.3 *** A0A0K9PMY3_ZOSMR)	1.73349	0.0048926
Solyc07g026680	Transcription factor DIVARICATA (AHRD V3.3 *** A0A2G2X3T8_CAPBA)	1.73239	0.000882114
Solyc07g042500	alpha/beta-Hydrolases superfamily protein (AHRD V3.3 *** AT2G03140.9)	1.72315	0.00943004
Solyc04g012050	Ethylene-responsive transcription factor (AHRD V3.3 *** A0A2G2XAK1_CAPBA)	1.72246	0.0255677
Solyc02g072440	Receptor-like protein kinase (AHRD V3.3 *** A0A2R6Q6W2_ACTCH)	1.72123	0.0227157
Solyc01g068550	O-methyltransferase (AHRD V3.3 *** A0A1B4Z3W3_9ROSA)	1.72078	0.0198586
Solyc03g071730	Leghemoglobin reductase (AHRD V3.3 *-* A0A2G2YB76_CAPAN)	1.719	0.0246402
Solyc09g091960	High mobility group B protein 15 (AHRD V3.3 *** A0A1U8FAJ0_CAPAN)	1.71789	0.0165785
Solyc02g065470	Pathogenesis-related protein 1 (AHRD V3.3 *** A0A2K3L121_TRIPR)	1.71666	0.00119107
Solyc10g085750	Polyadenylate-binding protein (AHRD V3.3 *** A0A2G3BFC7_CAPCH)	1.71658	0.0185645
Solyc09g082820	Unknown protein	1.71481	0.0489046
Solyc03g122170	Peroxisomal (S)-2-hydroxy-acid oxidase GLO4 (AHRD V3.3 *** A0A2G2WQ07_CAPBA)	1.71364	0.00829599
Solyc04g008230	Pectin lyase-like superfamily protein (AHRD V3.3 *** A0A2U1PE89_ARTAN)	1.71275	0.022465
Solyc02g082440	Unknown protein	1.71211	0.000552557
Solyc01g090800	cyclinU2_1	1.70797	0.00422006
Solyc02g150146	Receptor-like protein kinase (AHRD V3.3 *-* A0A2K3LZH3_TRIPR)	1.70407	0.0086044
Solyc06g059710	Acyl-acyl-carrier-protein desaturase (AHRD V3.3 *** A0A2I4GZ93_9ROSI)	1.70406	0.0139178
Solyc06g075090	"""Cytokinin riboside 5-monophosphate phosphoribohydrolase (AHRD V3.3 *** A0A2G3CAR7_CAPCH)"""	1.70365	0.00369787
Solyc02g089160	dwarf	1.70093	0.00304223
Solyc04g011520	"Protein kinase APK1B, chloroplastic (AHRD V3.3 *** A0A2G2ZG75_CAPAN)"	1.69699	0.00360813
Solyc05g007480	protein PHYTOCHROME KINASE SUBSTRATE 1-like (AHRD V3.3 *** A0A2I4EE26_9ROSI)	1.69635	0.0218468
Solyc10g085380	"NAD(P)-binding Rossmann-fold superfamily protein (AHRD V3.3 *** A0A2U1PL19_ARTAN),Pfam:PF13561"	1.69572	0.0200186
Solyc08g078870	Bifunctional inhibitor/lipid-transfer protein/seed storage 2S albumin superfamily protein (AHRD V3.3 *** A0A2U1PU47_ARTAN)	1.69205	0.034605
Solyc09g061250	BTB/POZ domain-containing protein (AHRD V3.3 *** A0A2G2Z754_CAPAN)	1.69157	0.0275049
Solyc11g010700	Protein kinase domain (AHRD V3.3 *** A0A200PNG8_9MAGN)	1.69146	0.0469827
Solyc04g054500	Heavy metal-associated isoprenylated plant protein (AHRD V3.3 *** A0A2R6R672_ACTCH)	1.69043	0.0483648
Solyc03g114910	COBRA-like protein (AHRD V3.3 *** K4BKZ3_SOLLC)	1.68862	0.0467818
Solyc10g085400	D-alanine--D-alanine ligase (AHRD V3.3 *** A0A200QQE9_9MAGN)	1.68835	0.00479618
Solyc07g062740	serine/arginine repetitive matrix protein (AHRD V3.3 --* AT3G15115.1)	1.68823	0.00902792
Solyc03g114940	Cytochrome P450 (AHRD V3.3 *** A0A200PRH8_9MAGN)	1.68334	0.0435837
Solyc04g074470	Protein EXORDIUM-like 2 (AHRD V3.3 *** A0A2G3CNT3_CAPCH)	1.68266	0.0353836
Solyc12g100190	Pleiotropic drug resistance protein (AHRD V3.3 *** C8CA13_CUCSA)	1.68195	0.00787147
Solyc10g075070	Non-specific lipid-transfer protein (AHRD V3.3 *** K4D1U9_SOLLC)	1.67798	0.000427054
Solyc06g011380	Chaperone protein ClpB (AHRD V3.3 *-* B2IUM0_NOSP7)	1.67785	0.00212061
Solyc01g102640	Nuclear pore complex protein NUP98A (AHRD V3.3 *-* A0A2G3DE78_CAPCH)	1.67675	0.0384746
Solyc12g094650	"Transmembrane protein, putative (DUF594) (AHRD V3.3 *-* Q9FHI2_ARATH)"	1.67579	0.0104657
Solyc10g082064	furry (AHRD V3.3 *** AT5G08060.1)	1.67496	0.016704
Solyc03g118760	Tubulin beta chain (AHRD V3.3 *** A0A1U8F7H6_CAPAN)	1.67456	0.0105121
Solyc06g060675	Unknown protein	1.66945	0.0253688
Solyc02g091630	DNA mismatch repair protein MLH3 (AHRD V3.3 *-* A0A2G2XFY3_CAPBA)	1.66797	0.0158335
Solyc12g010200	Hexosyltransferase (AHRD V3.3 *** A0A2G3CCZ7_CAPCH)	1.66736	0.0118611
Solyc09g090500	"Cyclopropane-fatty-acyl-phospholipid synthase (AHRD V3.3 *** A0A2U1QM01_ARTAN),Pfam:PF02353"	1.66678	0.00438393
Solyc04g076950	Protein DETOXIFICATION (AHRD V3.3 *** A0A1Q3ASA7_CEPFO)	1.66581	0.0201483
Solyc03g034230	hypothetical protein (AHRD V3.3 *** AT3G02555.2)	1.66481	0.0386351
Solyc04g082480	"Plant regulator RWP-RK family protein, putative (AHRD V3.3 *** A0A061FD78_THECC)"	1.66389	0.00976525
Solyc05g015840	Squamosa promoter binding protein 13	1.66324	0.00393191
Solyc02g093860	Lysine histidine transporter-like 1 (AHRD V3.3 *** A0A1U8FZ64_CAPAN)	1.6632	0.0119997
Solyc01g081340	S-adenosyl-L-methionine-dependent methyltransferases superfamily protein (AHRD V3.3 *** A0A2U1PMX3_ARTAN)	1.66132	0.0394578
Solyc12g008600	DUF1005 family protein (DUF1005) (AHRD V3.3 *** Q9M0F0_ARATH)	1.6611	0.0243068
Solyc05g051460	Homeobox-leucine zipper protein HOX4 (AHRD V3.3 *** A0A2G2Y5D1_CAPAN)	1.64625	0.00842139
Solyc03g111800	Leucine-rich repeat receptor-like kinase (AHRD V3.3 *** A0A0M3L7B4_SOLLC)	1.64575	0.00126554
Solyc07g008710	MLP-like protein 43 (AHRD V3.3 *** A0A2U1L1Z2_ARTAN)	1.64428	0.0411044
Solyc11g013110	2-oxoglutarate (2OG) and Fe(II)-dependent oxygenase superfamily protein (AHRD V3.3 *** AT1G49390.1)	1.64259	0.0056865
Solyc01g060070	"Outer envelope pore protein 16-2, chloroplastic (AHRD V3.3 *** A0A2G2XR36_CAPBA),Pfam:PF02466"	1.64094	0.0132555
Solyc08g068665	Serine decarboxylase (AHRD V3.3 *** A0A2G2W5V8_CAPBA)	1.63906	0.00704259
Solyc09g083090	Non-specific serine/threonine protein kinase (AHRD V3.3 *** A0A2G2W162_CAPBA)	1.63717	0.0139873
Solyc09g092330	UDP-glucuronate 4-epimerase 4 (AHRD V3.3 *** A0A1J3GBJ9_NOCCA)	1.63449	0.000882114
Solyc08g078950	NIT1	1.63023	0.0343757
Solyc02g014740	DNA-binding storekeeper transcriptional regulator (AHRD V3.3 *-* A0A2K3LQD1_TRIPR)	1.6295	0.0489005
Solyc06g074540	PHYTOSULFOKINE 3 PRECURSOR (AHRD V3.3 *-* AT3G44735.2)	1.6217	0.00567939
Solyc04g072800	"2,3-bisphosphoglycerate-dependent phosphoglycerate mutase (AHRD V3.3 *** A0A2G3CNK4_CAPCH)"	1.61648	0.0221935
Solyc03g122300	DUF1677 family protein (DUF1677) (AHRD V3.3 *** Q9SK23_ARATH)	1.61447	0.0157886
Solyc01g108270	Leucine-rich repeat protein kinase family protein (AHRD V3.3 *** A0A0K9NJV0_ZOSMR)	1.61348	0.0277205
Solyc02g089420	Basic leucine zipper 43 (AHRD V3.3 *** A0A1U8FPR4_CAPAN)	1.61163	0.0151362
Solyc08g005705	Terpene synthase 41 (AHRD V3.3 *-* R9R6S4_SOLLC)	1.6107	0.00965658
Solyc11g073200	11-S seed storage protein (AHRD V3.3 *** A0A200Q154_9MAGN)	1.61009	0.0314444
Solyc10g083440	Glycosyltransferase (AHRD V3.3 *** A0A2G3BGM7_CAPCH)	1.60962	0.00393168
Solyc06g068970	3-oxo-5-alpha-steroid 4-dehydrogenase (DUF1295) (AHRD V3.3 *** F4HRY1_ARATH)	1.60946	0.0176846
Solyc04g040160	"Protochlorophyllide-dependent translocon component 52, chloroplastic (AHRD V3.3 *** A0A2G2ZF87_CAPAN)"	1.60735	0.00607507
Solyc10g078580	arabinogalactan protein 14 (AHRD V3.3 *** XP_004249150.1)	1.60626	0.0165774
Solyc03g116580	Pectin lyase-like superfamily protein (AHRD V3.3 *** A0A2U1PQE9_ARTAN)	1.60446	0.0374904
Solyc05g055950	Ankyrin repeat (AHRD V3.3 *-* A0A200Q4C7_9MAGN)	1.60342	0.0223967
Solyc07g009380	xyloglucan endotransglucosylase-hydrolase 2	1.60223	0.0294898
Solyc01g099210	Lipoxygenase (AHRD V3.3 *** K4B0V8_SOLLC)	1.59945	0.0420602
Solyc04g077270	G-type lectin S-receptor-like serine/threonine-protein kinase (AHRD V3.3 *** A0A1U8GJN2_CAPAN)	1.59847	0.0401562
Solyc02g071710	GDSL esterase/lipase At1g29670-like (AHRD V3.3 *** A0A1U8FLP2_CAPAN)	1.59605	0.0140126
Solyc11g010460	cyclinD4_1	1.5948	0.00770546
Solyc02g081990	Pectinesterase (AHRD V3.3 *** A0A2G2XFI1_CAPBA)	1.59432	0.0156211
Solyc02g083190	F-box family protein (AHRD V3.3 *** A0A2K3NMJ9_TRIPR)	1.59072	0.0055145
Solyc10g085050	GDP-fucose O-fucosyltransferase-like protein (AHRD V3.3 *** G7JS84_MEDTR)	1.58807	0.00541033
Solyc12g042910	DNA photolyase (AHRD V3.3 *** A0A200PQM0_9MAGN)	1.58754	0.0190611
Solyc06g064660	Cyclin-dependent kinase C-1 (AHRD V3.3 *** A0A1U8GPD8_CAPAN)	1.58695	0.0131859
Solyc01g099970	F-box family protein (AHRD V3.3 *** A0A2U1M1I9_ARTAN)	1.58495	0.00400503
Solyc07g006855	CASP-like protein (AHRD V3.3 *** A0A218XHD9_PUNGR)	1.584	0.00761363
Solyc02g087810	Aldose 1-epimerase (AHRD V3.3 *** A0A2G3D9T3_CAPCH)	1.58379	0.0306107
Solyc05g007470	P-loop containing nucleoside triphosphate hydrolases superfamily protein (AHRD V3.3 *** A0A2U1QF48_ARTAN)	1.58317	0.0107051
Solyc03g111970	Cytochrome P450 71A6 (AHRD V3.3 *** A0A2G2ZZC6_CAPAN)	1.58212	0.00607507
Solyc07g150109	Retrovirus-related Pol polyprotein from transposon TNT 1-94 (AHRD V3.3 *-* A0A2K3N4N4_TRIPR)	1.58171	0.0319036
Solyc06g083000	Calmodulin-like protein 5 (AHRD V3.3 *** A0A2G2WMY5_CAPBA)	1.58155	0.0330506
Solyc07g064720	Gdsl esterase/lipase (AHRD V3.3 *** A0A2P4JQK3_QUESU)	1.58106	0.0149825
Solyc06g075320	vicilin-like seed storage protein isoform X1 (AHRD V3.3 *** A0A2I4GN49_9ROSI)	1.57932	0.0431436
Solyc05g025890	Acyl-CoA N-acyltransferases (NAT) superfamily protein (AHRD V3.3 *** Q8GUT5_ARATH)	1.57817	0.0136424
Solyc03g116570	Thiol-disulfide oxidoreductase DCC family protein (AHRD V3.3 *** A0A2U1Z9Z9_PSEAV)	1.57687	0.0015517
Solyc03g123560	Chaperone protein DnaJ (AHRD V3.3 *-* A0A1J3IS52_NOCCA)	1.57618	0.00943004
Solyc08g008480	R2R3MYB transcription factor 4	1.57494	0.0240893
Solyc09g007150	Glutathione S-transferase (AHRD V3.3 *** A0A200QHH9_9MAGN)	1.57394	0.00301138
Solyc06g036130	Protein DETOXIFICATION (AHRD V3.3 *** Q6V7U8_SOLLC)	1.57371	0.000507013
Solyc04g079890	Thaumatin (AHRD V3.3 *** A0A200R7J3_9MAGN)	1.57315	0.0198313
Solyc06g061200	glycine-rich protein 1	1.57311	0.0185941
Solyc06g074180	Cytochrome P450 (AHRD V3.3 *** A0A200R6R8_9MAGN)	1.57101	0.0495165
Solyc01g094090	3-hydroxyisobutyryl-CoA hydrolase 1 (AHRD V3.3 *** A0A2G3BVL3_CAPCH)	1.57051	0.0034529
Solyc01g150157	GATA transcription factor 26 (AHRD V3.3 *-* A0A2G2XLP4_CAPBA)	1.57038	0.0228676
Solyc03g093610	ethylene response factor A.2	1.57036	0.00301138
Solyc07g017610	Saccharopine dehydrogenase / Homospermidine synthase (AHRD V3.3 *** A0A200PV89_9MAGN)	1.56831	0.0248455
Solyc03g044740	Methyl esterase 1 (AHRD V3.3 *** A0A2U1LMY0_ARTAN)	1.56569	0.021482
Solyc02g090540	Glucose/ribitol dehydrogenase (AHRD V3.3 *** A0A2U1NV71_ARTAN)	1.56545	0.034605
Solyc03g114175	Glycosyltransferase (AHRD V3.3 *** A0A2U1M9M1_ARTAN)	1.56537	0.0112214
Solyc01g058720	Calcium-binding EF-hand (AHRD V3.3 *** A0A2U1NQC6_ARTAN)	1.56522	0.00943004
Solyc06g065870	envelope glycoprotein B (AHRD V3.3 *** AT1G80540.1)	1.56412	0.0492681
Solyc03g083400	CCT motif protein (AHRD V3.3 *** A0A2K3PQC2_TRIPR)	1.5635	0.0101697
Solyc08g005677	Terpene synthase (AHRD V3.3 *** G5CV36_SOLLC)	1.56214	0.0141322
Solyc02g079430	Zinc finger protein CONSTANS-LIKE 13 (AHRD V3.3 *** A0A2G2XF19_CAPBA)	1.56135	0.0298192
Solyc05g008070	Disease resistance protein (AHRD V3.3 *** A0A2U1M2V8_ARTAN)	1.55744	0.0168737
Solyc01g028803	Cytochrome P450 (AHRD V3.3 *** A0A200R9G0_9MAGN)	1.55659	0.0326702
Solyc03g031860	"Phytoene synthase 1,Pfam:PF00494"	1.5565	0.00534189
Solyc02g083075	Unknown protein	1.55483	0.0273861
Solyc08g077180	Pyruvate kinase (AHRD V3.3 *** A0A1U8GRH5_CAPAN)	1.55339	0.000803646
Solyc01g094380	O-glucosyltransferase rumi-like protein (AHRD V3.3 *** A0A1J3GP63_NOCCA)	1.55301	0.0182392
Solyc06g048820	Wound-induced protein 1 (AHRD V3.3 *** A0A2G3C5E3_CAPCH)	1.55231	0.00247723
Solyc02g081770	HXXXD-type acyl-transferase family protein (AHRD V3.3 *** F4JBC7_ARATH)	1.54616	0.0017922
Solyc09g092690	Peptidylprolyl isomerase (AHRD V3.3 *** A0A2G2W2H8_CAPBA)	1.54397	0.0275461
Solyc06g083800	CRIB domain-containing protein RIC6 (AHRD V3.3 *** A0A2G3CC56_CAPCH)	1.54291	0.0331168
Solyc01g058360	protein ZINC INDUCED FACILITATOR-LIKE 1-like (AHRD V3.3 *** A0A2I4H204_9ROSI)	1.54199	0.0194128
Solyc12g010800	Basic-leucine zipper (BZIP) transcription factor family protein (AHRD V3.3 *** A0A1I9LST2_ARATH)	1.54151	0.0320986
Solyc03g063040	Amino acid transporter (AHRD V3.3 *-* S8DQ51_9LAMI)	1.53752	0.00445962
Solyc10g006860	NAD(P)-binding Rossmann-fold superfamily protein (AHRD V3.3 *** F4IPI3_ARATH)	1.53701	0.0345413
Solyc01g067660	"1,4-alpha-glucan-maltohydrolase"	1.53654	0.00468449
Solyc11g040330	"Endo-1,4-beta-xylanase (AHRD V3.3 *** A0A1J3CP06_NOCCA)"	1.53594	0.00672906
Solyc02g093020	"Transmembrane protein, putative (DUF247) (AHRD V3.3 *** Q9SN06_ARATH)"	1.53492	0.0232945
Solyc11g010850	1-deoxy-d-xylulose-5-phosphate synthase 1 (AHRD V3.3 *** A0A2U1PQH9_ARTAN)	1.53484	0.0433513
Solyc02g089250	Pollen Ole e 1 allergen/extensin (AHRD V3.3 *-* A0A200R2G7_9MAGN)	1.53406	0.0150553
Solyc05g006730	Glutathione S-transferase (AHRD V3.3 *** A0A200QY01_9MAGN)	1.53296	0.0370408
Solyc05g007120	Leucine-rich repeat protein kinase family protein (AHRD V3.3 *** A0A2U1LJE3_ARTAN)	1.52962	0.00460277
Solyc03g093890	R2R3MYB transcription factor 52	1.5287	0.0247487
Solyc03g063030	Amino acid transporter (AHRD V3.3 *** A0A200R5Q3_9MAGN)	1.52772	0.00402903
Solyc12g013850	"Core-2/I-branching beta-1,6-N-acetylglucosaminyltransferase family protein (AHRD V3.3 *** F4JIW2_ARATH)"	1.52725	0.0235884
Solyc09g090630	Histone-lysine N-methyltransferase SUVR4 (AHRD V3.3 *** A0A2G2ZUA4_CAPAN)	1.52701	0.0216614
Solyc08g061570	"Copper-transporting ATPase PAA2, chloroplastic (AHRD V3.3 *-* A0A2G2W560_CAPBA)"	1.52447	0.00806549
Solyc01g105280	Protein phosphatase 2C (AHRD V3.3 *** A0A2U1L906_ARTAN)	1.52142	0.00250391
Solyc08g007330	DNA mismatch repair protein MutS (AHRD V3.3 *** A0A200Q639_9MAGN)	1.51681	0.00446708
Solyc10g008240	Disease resistance protein (AHRD V3.3 *** A0A2U1M2V8_ARTAN)	1.51665	0.0106256
Solyc09g006005	Pathogenesis-related protein 1 (AHRD V3.3 *** Q75QH2_CAPCH)	1.51386	0.0112103
Solyc05g012230	hypothetical protein (AHRD V3.3 *-* AT5G61040.1)	1.51148	0.0101822
Solyc03g119840	Adenine nucleotide alpha hydrolases-like superfamily protein (AHRD V3.3 *** A0A2U1MLI4_ARTAN)	1.50925	0.016546
Solyc07g043230	Zinc transporter protein (AHRD V3.3 *** A5BDR3_VITVI)	1.50793	0.0310863
Solyc04g082140	pectinesterase	1.50727	0.000789326
Solyc01g006650	ETHYLENE INSENSITIVE 3-like 3 protein (AHRD V3.3 *** A0A2G3DES0_CAPCH)	1.505	0.0101822
Solyc09g098100	NB-LRR tospovirus immune receptor (AHRD V3.3 *** A0A221IWV2_SOLPN)	1.50472	0.0135402
Solyc10g005710	Unknown protein	1.50336	0.049444
Solyc01g087260	carotenoid cleavage dioxygenase 1B	1.50269	0.00123814
Solyc01g099990	"F-box domain, Phloem protein 2-like protein (AHRD V3.3 *** A0A2U1KKL5_ARTAN)"	1.50093	0.0337043
Solyc01g103860	COBRA-like protein (AHRD V3.3 *** K4B1W1_SOLLC)	1.49995	0.0285808
Solyc03g114350	DUF1645 family protein (AHRD V3.3 *** G7J5G5_MEDTR)	1.49674	0.0383611
Solyc04g080740	BZIP transcription factor (AHRD V3.3 *** I6MK31_PRUPE)	1.49616	0.00581858
Solyc12g014530	L-aspartate oxidase (AHRD V3.3 *** A0A2G3CUJ1_CAPCH)	1.49295	0.0176337
Solyc06g150137	Cytochrome P450 (AHRD V3.3 *** A0A2U1MXM4_ARTAN)	1.49289	0.0303706
Solyc12g005230	Autophagy-related protein (AHRD V3.3 *** A0A2K3P5C5_TRIPR)	1.49214	0.000882114
Solyc09g005860	Ankyrin repeat-containing protein (AHRD V3.3 *** A0A2G3BJS8_CAPCH)	1.48921	0.00832169
Solyc09g008200	heavy metal-associated isoprenylated plant protein 3-like (AHRD V3.3 *-* A0A1S4B4L4_TOBAC)	1.48682	0.0203756
Solyc05g023995	Unknown protein	1.48431	0.00048364
Solyc02g093480	Lysine ketoglutarate reductase trans-splicing protein (DUF707) (AHRD V3.3 *** A0A1I9LSL9_ARATH)	1.48347	0.00131316
Solyc04g078750	Late embryogenesis abundant protein (AHRD V3.3 *** A0A200QZD5_9MAGN)	1.48295	0.00119555
Solyc06g076450	Ras-related protein RABA2c (AHRD V3.3 *** A0A1U8H2Q8_CAPAN)	1.48183	0.0165785
Solyc10g079620	"haloacid dehalogenase-like hydrolase domain-containing protein 3 (AHRD V3.3 *** A0A2I4DP12_9ROSI),Pfam:PF13419"	1.47755	0.0449687
Solyc01g079150	HCO3-transporter family (AHRD V3.3 *** A0A2U1KUW6_ARTAN)	1.47574	0.0432847
Solyc06g150138	Unknown protein	1.47518	0.026755
Solyc01g106690	DUF1005 domain-containing protein (AHRD V3.3 *** A0A1Q3BZI1_CEPFO)	1.47486	0.00814506
Solyc05g051800	RING/FYVE/PHD zinc finger superfamily protein (AHRD V3.3 *** A0A2U1NLT0_ARTAN)	1.47174	0.0183402
Solyc07g045340	RPM1-interacting protein 4 (AHRD V3.3 *** A0A2G2WC31_CAPBA)	1.46957	0.00541033
Solyc10g076300	CASP-like protein (AHRD V3.3 *** A0A1Q3C9H0_CEPFO)	1.46716	0.00735127
Solyc05g005000	Alpha/beta-Hydrolases superfamily protein (AHRD V3.3 *-* F4I5X3_ARATH)	1.46569	0.00468449
Solyc07g055060	Phosphoenolpyruvate carboxylase (AHRD V3.3 *** A6YM34_RICCO)	1.46559	0.00397505
Solyc06g072330	Mitochondrial import inner membrane translocase subunit TIM14 (AHRD V3.3 *** B6T323_MAIZE)	1.46487	0.0128041
Solyc01g111260	1-phosphatidylinositol phosphodiesterase (AHRD V3.3 *** A0A1J3JKG9_NOCCA)	1.46406	0.0131422
Solyc03g005120	Cystinosin-like protein (AHRD V3.3 *** A0A2G2WWA3_CAPBA)	1.46397	0.0200186
Solyc04g077140	DUF1005 domain-containing protein (AHRD V3.3 *** A0A1Q3BZI1_CEPFO)	1.46296	0.00806093
Solyc04g077440	Squalene epoxidase (AHRD V3.3 *** Q8GSM8_MEDTR)	1.4618	0.00239424
Solyc02g086650	"Phosphoenolpyruvate/phosphate translocator 2, chloroplastic (AHRD V3.3 *** A0A2G2XHT3_CAPBA)"	1.46013	0.0487233
Solyc02g080670	L-ascorbate oxidase-like protein (AHRD V3.3 *** A0A1U8FN33_CAPAN)	1.45727	0.0126417
Solyc09g074270	Gibberellin receptor (AHRD V3.3 *** E3VJP7_9FABA)	1.456	0.0075556
Solyc11g032130	12-oxophytodienoate reductase (AHRD V3.3 *** A0A2K3MVZ0_TRIPR)	1.45459	0.0131859
Solyc09g011960	Laccase (AHRD V3.3 *** K4CRM1_SOLLC)	1.45417	0.0157886
Solyc04g009190	UPF0664 stress-induced protein C29B12.11c (AHRD V3.3 *** A0A1J3EGS3_NOCCA)	1.4531	0.00835708
Solyc11g062350	Blue copper protein (AHRD V3.3 *** A0A2K3N6C5_TRIPR)	1.44956	0.0319036
Solyc10g007800	Protodermal factor 1 (AHRD V3.3 *-* A0A2G2VRL1_CAPBA)	1.4474	0.0257527
Solyc07g051840	WRKY transcription factor 17	1.44558	0.0185601
Solyc11g065070	"Hydroxymethylglutaryl-CoA lyase, mitochondrial (AHRD V3.3 *** A0A2G3B9F8_CAPCH)"	1.44481	0.000743611
Solyc05g013440	Amine oxidase (AHRD V3.3 *** A0A2G2VMP6_CAPBA)	1.44406	0.0101697
Solyc03g096450	protein PIR isoform X1 (AHRD V3.3 --* XP_024989927.1)	1.44332	0.0217613
Solyc07g006590	hypothetical protein (AHRD V3.3 *** AT5G35732.1)	1.44186	0.0375154
Solyc02g150140	Unknown protein	1.44134	0.0158164
Solyc03g116730	"Palmitoyl-monogalactosyldiacylglycerol delta-7 desaturase, chloroplastic (AHRD V3.3 *** A0A2G2WQQ5_CAPBA)"	1.43854	0.00317977
Solyc02g062800	Ribosome biogenesis protein BMS1-like protein (AHRD V3.3 *-* A0A2G2W7A2_CAPBA)	1.43827	0.00778956
Solyc05g053320	"Retrovirus-related Pol polyprotein from transposon TNT 1-94 (AHRD V3.3 *-* A0A2U1MW82_ARTAN),Pfam:PF14223"	1.43753	0.0189516
Solyc06g053740	MATH domain-containing protein (AHRD V3.3 *-* A0A1Q3BTU7_CEPFO)	1.43511	0.0266189
Solyc12g042090	Unknown protein	1.43484	0.0369152
Solyc03g096760	Protein RESPONSE TO LOW SULFUR 2 (AHRD V3.3 *-* LSU2_ARATH)	1.42753	0.00716091
Solyc08g079770	Guard cell S-type anion channel SLAC1 (AHRD V3.3 *** A0A2G2XKK1_CAPBA)	1.42738	0.0383083
Solyc11g005190	WD40 repeat (AHRD V3.3 *** A0A200QUE5_9MAGN)	1.42551	0.04965
Solyc07g049440	GDSL esterase/lipase (AHRD V3.3 *** A0A2G2Z2Z1_CAPAN)	1.42437	0.0426932
Solyc02g087040	RING/U-box superfamily protein (AHRD V3.3 *** A0A2U1N3Q0_ARTAN)	1.41943	0.0166207
Solyc02g064960	APETALA2b	1.41854	0.0104218
Solyc04g009900	phosphoenolpyruvate carboxylase kinase	1.41851	0.0111961
Solyc01g106800	amino acid transporter 1	1.41729	0.00902487
Solyc07g044980	NIM1-like protein 2	1.41556	0.00128611
Solyc12g099000	S-adenosylmethionine synthase (AHRD V3.3 *** A0A2G2VJM2_CAPBA)	1.41526	0.00125578
Solyc08g082310	RING/U-box superfamily protein (AHRD V3.3 *** F4KJ04_ARATH)	1.41523	0.00347249
Solyc01g099960	Pectinesterase (AHRD V3.3 *** A0A1U8E4I6_CAPAN)	1.40988	0.00682935
Solyc04g080820	cytokinin oxidase4	1.40769	0.0463633
Solyc01g104750	WAT1-related protein (AHRD V3.3 *** K4B247_SOLLC)	1.40724	0.0348009
Solyc02g093610	BAG family molecular chaperone regulator 2-like (AHRD V3.3 *** A0A2I4HMN0_9ROSI)	1.40618	0.0138562
Solyc08g066420	Polyketide cyclase/dehydrase and lipid transport superfamily protein (AHRD V3.3 *** A0A2U1PZR8_ARTAN)	1.40464	0.0294572
Solyc08g077740	I-7 (AHRD V3.3 *** A0A0K0VHK2_SOLPN)	1.40359	0.0204154
Solyc02g062400	Expression of terpenoids 1 (AHRD V3.3 *** K4B6C9_SOLLC)	1.40313	0.0133525
Solyc07g006370	cation/calcium exchanger 1 (AHRD V3.3 *** A0A2I4FP28_9ROSI)	1.39628	0.000882114
Solyc08g005635	Terpene synthase (AHRD V3.3 *-* G5CV51_SOLLC)	1.39622	0.0227353
Solyc09g009840	hypothetical protein (AHRD V3.3 *** AT2G36220.1)	1.39538	0.0200186
Solyc04g074950	Dihydrofolate reductase (AHRD V3.3 *** A0A1P8B8P6_ARATH)	1.39359	0.00986567
Solyc04g056570	Disease resistance protein (TIR-NBS-LRR class) (AHRD V3.3 *** A0A2U1PW75_ARTAN)	1.39212	0.017894
Solyc02g084210	"GDP-mannose 4,6-dehydratase (AHRD V3.3 *** A0A2G3CZP5_CAPCH)"	1.39203	0.021243
Solyc06g009020	Glutathione S-transferase (AHRD V3.3 *** A0A2G3C3Q3_CAPCH)	1.38897	0.015047
Solyc03g006915	Unknown protein	1.38708	0.0116617
Solyc03g122120	3-oxoacyl-acyl-carrier-protein synthase (AHRD V3.3 *** A0A2G2ZVR7_CAPAN)	1.38545	0.00168014
Solyc01g098560	Sugar facilitator protein 8	1.38517	0.013178
Solyc03g097030	4-coumarate:CoA ligase (AHRD V3.3 *** Q42880_LITER)	1.38514	0.0141514
Solyc01g102310	60S ribosomal protein L34 (AHRD V3.3 *-* A0A2G2VNY7_CAPBA)	1.38409	0.00741282
Solyc10g076290	F-box/LRR-repeat protein 3 (AHRD V3.3 *** A0A2G2YKP8_CAPAN)	1.38257	0.00239424
Solyc02g089120	COBRA-like protein (AHRD V3.3 *** K4BC66_SOLLC)	1.38221	0.0293875
Solyc02g086440	F-box/LRR-repeat protein 3 (AHRD V3.3 *-* A0A2I4HUQ7_9ROSI)	1.3807	0.00832169
Solyc09g091580	Protein kinase domain (AHRD V3.3 *** A0A200QUN4_9MAGN)	1.37943	0.0154635
Solyc01g110580	Small auxin up-regulated RNA5	1.37573	0.00518838
Solyc04g012020	HXXXD-type acyl-transferase family protein (AHRD V3.3 *** F4JBC7_ARATH)	1.374	0.0394578
Solyc06g068650	4-coumarate:CoA ligase (AHRD V3.3 *** Q42879_LITER)	1.37223	0.0183315
Solyc01g106060	Glutamine amidotransferase (AHRD V3.3 *** A0A200PUF5_9MAGN)	1.37117	0.00693728
Solyc08g005655	Alkyl transferase (AHRD V3.3 *** K7WQ45_SOLLC)	1.36925	0.0331849
Solyc06g030470	UPSTREAM OF FLC protein (DUF966) (AHRD V3.3 *** Q8GYT8_ARATH)	1.36788	0.015667
Solyc06g054490	2-oxoglutarate (2OG) and Fe(II)-dependent oxygenase superfamily protein (AHRD V3.3 *** A0A2U1Q140_ARTAN)	1.36595	0.0289873
Solyc03g025730	Tubulin beta chain (AHRD V3.3 *** A0A1U8FRZ9_CAPAN)	1.36255	0.000649208
Solyc02g065480	electron transporter%2C putative (Protein of unknown function%2C DUF547) (AHRD V3.3 *** AT5G66600.9)	1.36213	0.0318022
Solyc05g009420	transmembrane protein (AHRD V3.3 *-* AT1G25400.2)	1.36173	0.00617144
Solyc04g007960	Caleosin (AHRD V3.3 *** A0A200QL80_9MAGN)	1.361	0.0322138
Solyc02g150145	DNA mismatch repair protein MLH3 isoform X1 (AHRD V3.3 --* XP_010316472.1)	1.35992	0.0479806
Solyc10g079640	IAA-amino acid hydrolase ILR1-like 6 (AHRD V3.3 *** A0A2G2YNX9_CAPAN)	1.35961	0.0239587
Solyc10g009190	glycine-rich protein (AHRD V3.3 *-* AT4G21620.2)	1.35951	0.0387195
Solyc03g114600	Alternaria stem canker resistance	1.35939	0.0381661
Solyc03g007920	Glutaminyl-peptide cyclotransferase (AHRD V3.3 *** A0A1U8FZB4_CAPAN)	1.35853	0.0163458
Solyc02g072190	WRKY transcription factor 79	1.35639	0.0247063
Solyc06g066090	AFG1-like ATPase family protein (AHRD V3.3 *** A0A2U1LH52_ARTAN)	1.35197	0.000912202
Solyc05g008105	hydroxyproline-rich glycoprotein family protein (AHRD V3.3 --* AT1G23040.3)	1.35195	0.021243
Solyc03g097920	MAP kinase kinase 4	1.35165	0.00114436
Solyc02g080640	adenylyl-sulfate reductase	1.35146	0.0473463
Solyc01g094940	Protein kinase superfamily protein (AHRD V3.3 *** A0A2U1NZX1_ARTAN)	1.35129	0.00246565
Solyc02g069490	Delta(24)-sterol reductase (AHRD V3.3 *** A0A2G2XDD5_CAPBA)	1.35053	0.0421053
Solyc07g052990	Unknown protein	1.3496	0.0369939
Solyc01g093965	MADS-box transcription factor (AHRD V3.3 *** Q1EMR8_PLAMJ)	1.34936	0.00395551
Solyc02g070910	Receptor kinase (AHRD V3.3 *** H2AKU7_ARATH)	1.34891	0.0261583
Solyc02g077050	Cysteine protease (AHRD V3.3 *** A0A2U1Q178_ARTAN)	1.34836	0.00902792
Solyc02g082260	3-hydroxy-3-methylglutaryl CoA reductase	1.34737	0.0133521
Solyc10g079750	BTB/POZ ankyrin repeat protein (AHRD V3.3 *** G3LSH3_LOTJA)	1.34699	0.0280884
Solyc02g089040	Unknown protein	1.34699	0.0298782
Solyc01g096740	Protein ZINC INDUCED FACILITATOR-LIKE 1 (AHRD V3.3 *** A0A1J3IH30_NOCCA)	1.34656	0.00617486
Solyc11g007730	Bark storage protein A (AHRD V3.3 *** A0A1J3K1W0_NOCCA)	1.3459	0.00931604
Solyc08g079690	binding protein (AHRD V3.3 *-* AT3G60890.3)	1.34477	0.0151362
Solyc03g119440	C2 domain-containing protein (AHRD V3.3 *** A0A1Q3BN33_CEPFO)	1.34287	0.00217492
Solyc01g091320	Methylsterol monooxygenase 1-2 (AHRD V3.3 *** A0A1U8H2N7_CAPAN)	1.34274	0.0354662
Solyc02g089050	protein LONGIFOLIA 1-like (AHRD V3.3 *** A0A2I4EBA4_9ROSI)	1.34196	0.0179354
Solyc04g071650	Cellulose synthase (AHRD V3.3 *** K4BTF5_SOLLC)	1.34149	0.000882114
Solyc06g076780	Glycosyl hydrolase family protein (AHRD V3.3 *** A0A2U1PL05_ARTAN)	1.34118	0.0117167
Solyc01g102460	ubiquitin carboxyl-terminal hydrolase-like protein (AHRD V3.3 --* AT5G26720.1)	1.34107	0.022402
Solyc06g011370	Chaperone protein ClpB (AHRD V3.3 *-* B2IUM0_NOSP7)	1.33933	0.00433482
Solyc02g093220	F-box protein (AHRD V3.3 *** A0A2G2V3N1_CAPBA)	1.33832	0.00213336
Solyc02g083720	MLO-like protein (AHRD V3.3 *** K4BAP0_SOLLC)	1.33715	0.031779
Solyc01g096220	Ras-related protein RABA3 (AHRD V3.3 *** A0A2G2W6X9_CAPBA)	1.33535	0.0017087
Solyc04g078975	Unknown protein	1.33332	0.0370849
Solyc04g077230	Unknown protein	1.3329	0.0232988
Solyc01g007990	Cysteine-rich receptor-like protein kinase 2 (AHRD V3.3 *** A0A2G2XSC5_CAPBA)	1.33153	0.00771892
Solyc08g005130	Inositol-tetrakisphosphate 1-kinase (AHRD V3.3 *** A0A1U8EUP7_CAPAN)	1.33024	0.0212046
Solyc10g006710	G-type lectin S-receptor-like serine/threonine-protein kinase (AHRD V3.3 *** A0A2G2VQY2_CAPBA)	1.3289	0.0486873
Solyc05g053090	Transcription factor GRAS (AHRD V3.3 *** A0A200R547_9MAGN)	1.32571	0.0185941
Solyc05g005685	Unknown protein	1.32395	0.0170893
Solyc03g020040	Proteinase inhibitor type-2 (AHRD V3.3 *** A0A2G3AW51_CAPCH)	1.32337	0.00850561
Solyc06g073320	GDP-L-galactose phosphorylase 1 (AHRD V3.3 *** A0A1U8HAC0_CAPAN)	1.32302	0.00390468
Solyc03g112390	R2R3MYB transcription factor 86	1.32148	0.0406644
Solyc01g010000	ACT domain-containing protein (AHRD V3.3 *** A0A1Q3BTU5_CEPFO)	1.32114	0.03676
Solyc06g009670	Tetratricopeptide repeat (TPR)-like superfamily protein (AHRD V3.3 *** A0A2U1LZR6_ARTAN)	1.31945	0.0185963
Solyc09g014280	HXXXD-type acyl-transferase family protein (AHRD V3.3 *** V5PZN5_9CARY)	1.31869	0.0222202
Solyc04g074310	RNA-binding protein 38-like (AHRD V3.3 *** A0A2I4HAQ4_9ROSI)	1.31816	0.0171204
Solyc08g083320	"Starch synthase, chloroplastic/amyloplastic (AHRD V3.3 *** K4CPX6_SOLLC)"	1.31739	0.00452786
Solyc07g005140	Two-component response regulator (AHRD V3.3 *** A0A2G2Z087_CAPAN)	1.31719	0.00304839
Solyc04g076220	AT-hook motif nuclear-localized protein (AHRD V3.3 *** A0A1U8GD78_CAPAN)	1.31717	0.0415211
Solyc08g068810	Ubiquitinyl hydrolase 1 (AHRD V3.3 *** A0A2G2W3P2_CAPBA)	1.31307	0.00232864
Solyc11g007510	transmembrane protein (AHRD V3.3 --* AT2G37300.6)	1.31239	0.00356647
Solyc08g082010	Myosin heavy chain-related protein (AHRD V3.3 *-* A0A2U1NUP5_ARTAN)	1.31078	0.00241578
Solyc11g008540	Dicer-like 2b	1.31045	0.0115881
Solyc09g090645	Unknown protein	1.31041	0.0205569
Solyc07g062520	Cytochrome (AHRD V3.3 *** A0A2G2WF27_CAPBA)	1.30923	0.00683114
Solyc01g100370	Adenine nucleotide alpha hydrolases-like superfamily protein (AHRD V3.3 *** A0A2U1PDN0_ARTAN)	1.3081	0.0159373
Solyc03g113350	Zinc finger protein (AHRD V3.3 *** A0A200QF78_9MAGN)	1.30434	0.0142598
Solyc12g019320	Protein DETOXIFICATION (AHRD V3.3 *** A0A2U1NP73_ARTAN)	1.30386	0.0481626
Solyc03g005930	Cyclic phosphodiesterase (AHRD V3.3 *** A0A2G2ZL60_CAPAN)	1.30325	0.00835708
Solyc04g078290	Cytochrome P450 (AHRD V3.3 *** Q7FPQ4_HELTU)	1.30279	0.022402
Solyc12g097010	Disease resistance protein (TIR-NBS-LRR class) (AHRD V3.3 *** F4KIC7_ARATH)	1.30079	0.0170905
Solyc02g089930	Protein DA1 (AHRD V3.3 *** A0A2G3D8V7_CAPCH)	1.29995	0.0313252
Solyc03g115220	"""Flavonoid 3-monooxygenase (AHRD V3.3 *** A0A2G2WR53_CAPBA)"""	1.29886	0.0240595
Solyc09g064520	Leucine-rich repeat receptor-like protein kinase (AHRD V3.3 *** A0A061DND1_THECC)	1.29739	0.0217633
Solyc01g102650	Unknown protein	1.29685	0.0321901
Solyc02g071060	"Purine permease (AHRD V3.3 *** A0A2P5DL88_TREOI),Pfam:PF16913"	1.2951	0.0141283
Solyc04g040210	Unknown protein	1.29509	0.0497388
Solyc09g025270	RING-type E3 ubiquitin transferase (AHRD V3.3 *** A0A2G3CV88_CAPCH)	1.29379	0.000882114
Solyc01g095570	Mitochondrial carrier protein (AHRD V3.3 *** A0A200PUN8_9MAGN)	1.29229	0.0157886
Solyc01g102880	Disease resistance protein (TIR-NBS-LRR class) (AHRD V3.3 *-* A0A2K3P9V5_TRIPR)	1.29118	0.0186556
Solyc01g110290	"Squalene synthase (AHRD V3.3 *** Q9XJ31_SOLTU),Pfam:PF00494"	1.28958	0.000552557
Solyc12g096900	Disease resistance protein (TIR-NBS-LRR class) family (AHRD V3.3 *-* A0A2U1LJH5_ARTAN)	1.28813	0.0243107
Solyc02g067530	Oxoglutarate/iron-dependent oxygenase (AHRD V3.3 *** A0A2U1MYZ7_ARTAN)	1.28666	0.0144053
Solyc02g087800	Aldose 1-epimerase (AHRD V3.3 *** A0A1U8FRP0_CAPAN)	1.28539	0.0319774
Solyc03g078780	UDP-glycosyltransferase 76C4-like (AHRD V3.3 *** A0A2I4EQP1_9ROSI)	1.28529	0.00607507
Solyc11g068530	The fantastic four family (AHRD V3.3 *-* A0A200QHM9_9MAGN)	1.28504	0.0075556
Solyc10g080840	Cytochrome P450 (AHRD V3.3 *** A2PZD4_IPONI)	1.28489	0.022402
Solyc02g087190	Peroxidase (AHRD V3.3 *** K4BBM6_SOLLC)	1.2832	0.00691776
Solyc08g075470	WAT1-related protein (AHRD V3.3 *** K4CMR4_SOLLC)	1.28251	0.00252501
Solyc08g045750	Unknown protein	1.28225	0.034342
Solyc08g078670	Eukaryotic aspartyl protease family protein (AHRD V3.3 *** A0A061G3B8_THECC)	1.28204	0.00411772
Solyc11g011800	importin-5-like (AHRD V3.3 *-* A0A2I4FSB4_9ROSI)	1.28157	0.0198313
Solyc05g054315	Epoxide hydrolase (AHRD V3.3 *** Q41413_SOLTU)	1.28015	0.00544078
Solyc01g110920	Small auxin up-regulated RNA26	1.27974	0.028611
Solyc01g068560	protein LNK2 isoform X1 (AHRD V3.3 --* XP_023879322.1)	1.27942	0.0178517
Solyc08g016310	LOW QUALITY PROTEIN: LRR receptor-like serine/threonine-protein kinase GSO1 (AHRD V3.3 *** A0A1U8F7A0_CAPAN)	1.27862	0.0259994
Solyc09g082560	SUN-like protein 26	1.27694	0.00171369
Solyc02g084390	Kinesin-like protein (AHRD V3.3 *** A0A2G3AA92_CAPAN)	1.27382	0.00842139
Solyc03g007470	Ubiquitin conjugating enzyme (AHRD V3.3 *** B3TLN8_ELAGV)	1.2729	0.00619286
Solyc03g120710	Late embryogenesis abundant protein (AHRD V3.3 *** A0A200PP54_9MAGN)	1.27259	0.00646616
Solyc03g026080	Rhomboid-like protein (AHRD V3.3 *** A0A2G2X6Z4_CAPBA)	1.26859	0.0421721
Solyc06g073920	CRABS CLAW-like protein 2a	1.26771	0.0281952
Solyc09g061280	p27KIP1-related-protein 2	1.26735	0.00618977
Solyc05g056170	Phenylalanine ammonia-lyase (AHRD V3.3 *** A0A2G2WVC6_CAPBA)	1.26363	0.0310951
Solyc03g006620	Cotton fiber (DUF761) (AHRD V3.3 *** F4HTI9_ARATH)	1.26287	0.0448046
Solyc11g066890	Arogenate dehydratase (AHRD V3.3 *** A0A2G3BBC7_CAPCH)	1.26193	0.0439906
Solyc03g093110	Xyloglucan endotransglucosylase/hydrolase (AHRD V3.3 *** Q6RHY0_SOLLC)	1.26186	0.0419199
Solyc09g018220	Tobacco mosaic virus resistance-2	1.26136	0.0348088
Solyc03g097370	P-loop containing nucleoside triphosphate hydrolases superfamily protein (AHRD V3.3 *** A0A2U1LV77_ARTAN)	1.26057	0.0134102
Solyc01g105120	protein LNK1 (AHRD V3.3 *** A0A2I4GGH4_9ROSI)	1.25941	0.00241578
Solyc09g075300	Epoxide hydrolase 2 (AHRD V3.3 *** B6T857_MAIZE)	1.25889	0.00383262
Solyc05g010420	S-adenosylmethionine decarboxylase	1.25888	0.0209279
Solyc02g077560	auxin response factor 3	1.25553	0.000474411
Solyc05g012900	JJH-R-like protein	1.25384	0.0417662
Solyc02g090720	"BEST plant protein match is: (TAIR:plant.1) protein, putative (AHRD V3.3 *** G7K7Z5_MEDTR)"	1.25226	0.0226509
Solyc11g033281	Unknown protein	1.25183	0.0100365
Solyc01g094590	2-oxoglutarate (2OG) and Fe(II)-dependent oxygenase superfamily protein (AHRD V3.3 *** A0A2U1MX46_ARTAN)	1.25096	0.0145237
Solyc09g075610	GATA transcription factor 15 (AHRD V3.3 *** A0A2G2ZVK4_CAPAN)	1.25001	0.0106538
Solyc11g012690	Heavy metal-associated isoprenylated plant protein (AHRD V3.3 *** A0A2R6RB34_ACTCH)	1.24897	0.0430689
Solyc04g054820	"2,3-bisphosphoglycerate-dependent phosphoglycerate mutase (AHRD V3.3 *** A0A2G3B2N3_CAPCH)"	1.24884	0.00294871
Solyc03g095610	DUF3133 domain-containing protein (AHRD V3.3 *** A0A1Q3BII0_CEPFO)	1.2469	0.0100474
Solyc07g005390	Aldehyde dehydrogenase 11A3 (AHRD V3.3 *** A0A2H1ZE23_ARATH)	1.24669	0.0133715
Solyc04g054800	UPSTREAM OF FLC protein (DUF966) (AHRD V3.3 *** A0A1P8BC74_ARATH)	1.24513	0.0379882
Solyc12g099900	SCL3 (scarecrow-like 3)	1.24486	0.004403
Solyc03g006860	fructokinase	1.24429	0.00328389
Solyc03g095510	Serine/threonine-protein kinase AtPK1/AtPK6 (AHRD V3.3 *** A0A2G2X4V7_CAPBA)	1.24112	0.00541033
Solyc01g005253	Sec14p-like phosphatidylinositol transfer family protein (AHRD V3.3 *** A0A1Y1I4L4_KLENI)	1.23995	0.0289895
Solyc12g005980	WLM domain-containing protein/PUB domain-containing protein (AHRD V3.3 *** A0A1Q3B398_CEPFO)	1.23978	0.0133525
Solyc10g082020	"""Cytokinin riboside 5-monophosphate phosphoribohydrolase (AHRD V3.3 *** A0A2G2YN81_CAPAN)"""	1.23822	0.0242653
Solyc09g083390	zinc knuckle (CCHC-type) family protein (AHRD V3.3 *-* AT5G43630.4)	1.23717	0.00863072
Solyc12g096610	Poly(ADP-ribose) glycohydrolase 1 (AHRD V3.3 *** A0A2G2YAJ8_CAPAN)	1.23679	0.0314406
Solyc10g005210	DNA-3-methyladenine glycosylase I (AHRD V3.3 *** B6TPB7_MAIZE)	1.23617	0.0238266
Solyc01g104770	Actin-related protein (AHRD V3.3 *** A0A200RCC6_9MAGN)	1.23612	0.0496205
Solyc04g014400	LOW QUALITY PROTEIN: LRR receptor-like serine/threonine-protein kinase GSO1 (AHRD V3.3 *** A0A1U8F7A0_CAPAN)	1.23385	0.0172849
Solyc02g072000	Heat shock transcription factor (AHRD V3.3 *** Q9M597_MEDSA)	1.2318	0.012968
Solyc01g107890	Filament-like plant protein 7 (AHRD V3.3 *** A0A314KPZ1_NICAT)	1.23026	0.00263978
Solyc01g102580	"endo-1,4-beta-glucanase (Cel3)"	1.23002	0.00130253
Solyc08g075870	S-adenosyl-L-methionine-dependent methyltransferases superfamily protein (AHRD V3.3 *** A0A2U1NU97_ARTAN)	1.22996	0.00597867
Solyc05g024380	Unknown protein	1.22903	0.0417264
Solyc12g006805	SOUL heme-binding family protein (AHRD V3.3 *** Q8VZ90_ARATH)	1.22647	0.025421
Solyc08g076010	Myb family transcription factor APL (AHRD V3.3 *** A0A2G3AFT2_CAPAN)	1.2263	0.0496469
Solyc11g012230	MBOAT (Membrane bound O-acyl transferase) family protein (AHRD V3.3 *** A0A2U1LYZ9_ARTAN)	1.22589	0.0427025
Solyc05g011960	DnaJ domain-containing protein (AHRD V3.3 *-* A0A1Q3CHH1_CEPFO)	1.22538	0.00997591
Solyc03g006500	Protein kinase domain (AHRD V3.3 *** A0A200PQT3_9MAGN)	1.22465	0.00386822
Solyc11g012790	Sec14p-like phosphatidylinositol transfer family protein (AHRD V3.3 *** A0A2U1NTZ9_ARTAN)	1.22344	0.00213336
Solyc12g044230	Sulfite exporter TauE/SafE family protein (AHRD V3.3 *** A0A2U1KY14_ARTAN)	1.22221	0.00778956
Solyc04g064660	Pentatricopeptide repeat-containing protein (AHRD V3.3 *** A0A2G3CLX2_CAPCH)	1.2222	0.00581821
Solyc01g102440	organic solute transporter ostalpha protein (DUF300) (AHRD V3.3 *-* AT5G26740.3)	1.22156	0.0293959
Solyc12g096710	probably inactive leucine-rich repeat receptor-like protein kinase At5g48380 (AHRD V3.3 *** A0A2G2YAQ0_CAPAN)	1.21972	0.0341964
Solyc09g010850	"Protein kinase APK1B, chloroplastic (AHRD V3.3 *** A0A2G2VY45_CAPBA)"	1.21935	0.0431416
Solyc06g076670	RNA-binding (RRM/RBD/RNP motifs) family protein (AHRD V3.3 *-* A0A1P8AVT0_ARATH)	1.21894	0.00762263
Solyc10g083670	Glucomannan 4-beta-mannosyltransferase 2 (AHRD V3.3 *** A0A2G3BGF1_CAPCH)	1.21735	0.00583407
Solyc08g076760	RVT_3 domain-containing protein (AHRD V3.3 *-* A0A1Q3BYV9_CEPFO)	1.21649	0.00919972
Solyc03g115310	Expansin (AHRD V3.3 *** K4BL33_SOLLC)	1.21622	0.0137489
Solyc01g109310	Protein DETOXIFICATION (AHRD V3.3 *** A0A200R7E8_9MAGN)	1.21587	0.0185963
Solyc02g081190	1-aminocyclopropane-1-carboxylate oxidase 4	1.21575	0.00302879
Solyc01g105940	Linalool synthase (AHRD V3.3 *-* Q1XBU5_SOLLC)	1.21214	0.0328626
Solyc02g084400	Protein kinase superfamily protein (AHRD V3.3 *** F4I8V6_ARATH)	1.21127	0.0124952
Solyc07g008620	EIX receptor 1	1.21038	0.0485197
Solyc09g059290	Unknown protein	1.21026	0.0138562
Solyc05g011970	Cytochrome (AHRD V3.3 *** A0A1U8EZV2_CAPAN)	1.20921	0.00808461
Solyc07g043590	Polyamine oxidase 3 (AHRD V3.3 *** A0A2G3BYY2_CAPCH)	1.20871	0.0113252
Solyc12g056920	Sulfate transporter-like protein (AHRD V3.3 *** A0A2K3NYV6_TRIPR)	1.20854	0.00530256
Solyc06g076420	extensin-like (AHRD V3.3 *-* XP_004242070.1)	1.20763	0.0220922
Solyc02g092410	Adenylyl-sulfate kinase (AHRD V3.3 *** A0A1U8FYZ5_CAPAN)	1.20696	0.022754
Solyc08g014450	Protein kinase domain (AHRD V3.3 *** A0A200QJI2_9MAGN)	1.20537	0.0010121
Solyc02g081070	Kinase (AHRD V3.3 *** D7ME76_ARALL)	1.20406	0.00402749
Solyc02g079220	Sugar transporter protein 1	1.20275	0.00301138
Solyc10g079350	Glycosyltransferase (AHRD V3.3 *** A0A0A1WCT7_NICAT)	1.19886	0.0293959
Solyc09g083050	3-ketoacyl-CoA synthase (AHRD V3.3 *** A0A2G3CSP6_CAPCH)	1.19695	0.0126548
Solyc02g092790	Arabinogalactan (AHRD V3.3 *-* Q43719_SOLLC)	1.19584	0.00422006
Solyc07g065110	Bifunctional inhibitor/plant lipid transfer protein/seed storage helical domain containing protein (AHRD V3.3 *** A0A2P5G019_TREOI)	1.19556	0.0296836
Solyc02g080660	"Glucan endo-1,3-beta-glucosidase 1 (AHRD V3.3 *** A0A1U8FWM4_CAPAN)"	1.19504	0.00914827
Solyc04g078710	Subtilisin-like protease (AHRD V3.3 *** O82777_SOLLC)	1.19501	0.0271544
Solyc06g065030	Transmembrane 9 superfamily member (AHRD V3.3 *** A0A2G3C8C9_CAPCH)	1.1947	0.00241578
Solyc04g076040	cyclinD5_1	1.1931	0.00446708
Solyc05g005060	Cysteine-rich receptor-like protein kinase 3 (AHRD V3.3 *** A0A2G2YEZ6_CAPAN)	1.19191	0.0309757
Solyc09g092460	receptor-like kinase TMK4 (AHRD V3.3 *** A0A2G2XZ75_CAPAN)	1.19022	0.0029238
Solyc12g096860	Acyl-coenzyme A thioesterase 9 mitochondrial-like (AHRD V3.3 *** A0A2K3PDW3_TRIPR)	1.18963	0.025428
Solyc01g088660	FCS-Like Zinc finger 3 (AHRD V3.3 *** FLZ3_ARATH)	1.18826	0.0122552
Solyc12g014590	Pirin-like protein (AHRD V3.3 *** A0A1U8G1E0_CAPAN)	1.18587	0.0483198
Solyc06g069460	TCP transcription factor 6	1.18567	0.0072933
Solyc02g067400	Glutaredoxin family protein (AHRD V3.3 *-* A0A2K3KYH7_TRIPR)	1.18556	0.0239434
Solyc01g073680	Bifunctional inhibitor/lipid-transfer protein/seed storage 2S albumin superfamily protein (AHRD V3.3 *** A0A061DVR0_THECC)	1.18375	0.0133525
Solyc08g082280	Long chain acyl-CoA synthetase 2 (AHRD V3.3 *** A0A2G3DB06_CAPCH)	1.18136	0.00219991
Solyc02g081170	plastid lipid associated protein CHRC	1.18071	0.0214831
Solyc02g079230	vesicle-associated protein 4-1-like (AHRD V3.3 *** A0A2I4H6S4_9ROSI)	1.17929	0.00241428
Solyc05g013240	DUF538 family protein%2C putative (Protein of unknown function%2C DUF538) (AHRD V3.3 *** AT1G55265.1)	1.17923	0.0175161
Solyc02g070050	Fatty acid hydroxylase (AHRD V3.3 *** A0A200Q3T8_9MAGN)	1.1787	0.000846466
Solyc08g005640	Terpene synthase (AHRD V3.3 *** G5CV51_SOLLC)	1.17787	0.0323228
Solyc05g005080	Endoglucanase (AHRD V3.3 *** A0A2G2V2B4_CAPBA)	1.17785	0.0306237
Solyc03g006080	leucine-rich repeat receptor protein kinase EMS1-like (AHRD V3.3 *** A0A1U8ESV6_CAPAN)	1.17743	0.0200186
Solyc04g079120	Protein phosphatase 2C family protein (AHRD V3.3 *** A0A2U1LUI4_ARTAN)	1.17651	0.0289459
Solyc02g078410	"1,4-dihydroxy-2-naphthoyl-CoA thioesterase 1 (AHRD V3.3 *** A0A1U8FTY5_CAPAN)"	1.17606	0.00997591
Solyc12g055990	Abscisic acid receptor PYL10 (AHRD V3.3 *** A0A2G2VH30_CAPBA)	1.17568	0.00440547
Solyc09g089700	2-oxoglutarate (2OG) and Fe(II)-dependent oxygenase superfamily protein (AHRD V3.3 *** A0A2U1NJZ4_ARTAN)	1.17555	0.0398819
Solyc04g079780	RBR-type E3 ubiquitin transferase (AHRD V3.3 *** A0A2G2X0V0_CAPBA)	1.17426	0.0422363
Solyc04g007950	Cysteine-rich repeat secretory protein 60 (AHRD V3.3 *** A0A2G3CFE1_CAPCH)	1.17346	0.00347573
Solyc09g091700	2-alkenal reductase (NADP(+)-dependent)-like (AHRD V3.3 *** A0A2I4HQE7_9ROSI)	1.17303	0.0114271
Solyc04g017750	Plant calmodulin-binding-like protein (AHRD V3.3 *-* G7KRQ7_MEDTR)	1.17297	0.00324656
Solyc01g087210	Cellulose synthase (AHRD V3.3 *** M1A916_SOLTU)	1.17277	0.000616932
Solyc05g005950	Protein NRT1/ PTR FAMILY 1.2 (AHRD V3.3 *** A0A1J3DU78_NOCCA)	1.17215	0.00658239
Solyc10g008160	uniform ripening	1.17197	0.00621615
Solyc02g088740	hypothetical protein (AHRD V3.3 *** AT3G29370.1)	1.17187	0.00707755
Solyc06g050840	bHLH transcription factor135	1.17152	0.00748109
Solyc04g007070	Disease resistance protein (AHRD V3.3 *** A0A2U1N8H9_ARTAN)	1.17073	0.00693728
Solyc12g017460	GDSL esterase/lipase At5g03980-like (AHRD V3.3 *** A0A1S3YRJ5_TOBAC)	1.17028	0.00884598
Solyc04g057930	Pkinase domain-containing protein/Usp domain-containing protein (AHRD V3.3 *** A0A1Q3D4V0_CEPFO)	1.16859	0.00693319
Solyc11g065000	F-box protein (AHRD V3.3 *** A0A2G2YFL9_CAPAN)	1.16638	0.0048926
Solyc03g025940	F-box/LRR-repeat protein (AHRD V3.3 *** A0A1U8G7I8_CAPAN)	1.16636	0.0235197
Solyc06g082470	MAP kinase kinase kinase 42	1.16629	0.0137019
Solyc08g077430	ephrin type-B receptor (AHRD V3.3 *** AT5G11700.2)	1.16619	0.0104585
Solyc02g086350	Protein PLASTID MOVEMENT IMPAIRED 2 (AHRD V3.3 *** A0A1J3GMT9_NOCCA)	1.16504	0.0109726
Solyc07g005370	Bet v I domain (AHRD V3.3 *** A0A200PXK2_9MAGN)	1.16394	0.0226379
Solyc03g006980	Alpha-L-fucosidase 1 (AHRD V3.3 *** A0A2G2X6A5_CAPBA)	1.1631	0.00395551
Solyc07g052980	xyloglucan endotransglycosylase/hydrolase 16	1.16168	0.028026
Solyc01g109050	Glycosyl hydrolase family protein 43 (AHRD V3.3 *** A0A2K3PJW0_TRIPR)	1.16147	0.00742378
Solyc08g007310	Exostosin-like (AHRD V3.3 *** A0A200PV90_9MAGN)	1.16116	0.0111961
Solyc01g103200	plasminogen activator inhibitor (AHRD V3.3 *** AT1G57680.3)	1.15867	0.00504546
Solyc07g052960	GRAS family TF	1.15735	0.0173727
Solyc12g056560	HSP20-like chaperones superfamily protein (AHRD V3.3 *-* Q9SRD6_ARATH)	1.15609	0.0295117
Solyc06g069370	bHLH transcription factor 046	1.1542	0.0139873
Solyc08g006590	protein ENHANCED DISEASE RESISTANCE 2-like (AHRD V3.3 *** A0A2I4G6J8_9ROSI)	1.15356	0.0189226
Solyc01g108120	B3 domain-containing protein (AHRD V3.3 *** A0A1U8HM78_CAPAN)	1.15301	0.0108729
Solyc01g111220	Amidase (AHRD V3.3 *** A0A200RAW3_9MAGN)	1.15292	0.0449494
Solyc01g006320	Late embryogenesis abundant (LEA) hydroxyproline-rich glycoprotein family (AHRD V3.3 *** Q9LJT9_ARATH)	1.15194	0.0240595
Solyc03g026220	BAG family molecular chaperone regulator 1 (AHRD V3.3 *** A0A2G2ZYV9_CAPAN)	1.15155	0.00131316
Solyc09g097870	bHLH transcription factor 062	1.15135	0.00714571
Solyc02g082510	Amino acid transporter (AHRD V3.3 *** A0A200PYH9_9MAGN)	1.14975	0.0312684
Solyc10g006010	Two pore potassium channel a (AHRD V3.3 *** A0A2G2VRA3_CAPBA)	1.14876	0.00231134
Solyc05g008100	extensin (AHRD V3.3 *** XP_010320709.1)	1.1467	0.0183808
Solyc01g090730	Squamosa promoter binding protein 8b	1.14647	0.0458062
Solyc01g005730	NL0C (AHRD V3.3 *** Q9ZS83_SOLLC)	1.14532	0.0495022
Solyc06g009170	Epoxide hydrolase 2 (AHRD V3.3 *** B6T857_MAIZE)	1.14506	0.0156759
Solyc12g088360	RING-type E3 ubiquitin transferase (AHRD V3.3 *-* A0A2I4H694_9ROSI)	1.1432	0.00146453
Solyc01g111700	26S proteasome non-ATPase regulatory subunit 3 (AHRD V3.3 *** B6TAE2_MAIZE)	1.14294	0.0438665
Solyc08g061130	Transcription factor HY5 (AHRD V3.3 *** A0A1U8E2N7_CAPAN)	1.14263	0.0385926
Solyc08g007210	Transferase domain-containing protein (AHRD V3.3 *** A0A1Q3AZY6_CEPFO)	1.14245	0.0348009
Solyc07g065820	Calcineurin B-like protein (AHRD V3.3 *** C3TRS0_MAIZE)	1.14174	0.00120954
Solyc04g079110	BRI1 kinase inhibitor 1-like (AHRD V3.3 *** A0A2I4E9L6_9ROSI)	1.13995	0.0158112
Solyc11g006490	Basic-leucine zipper (BZIP) transcription factor family protein (AHRD V3.3 *-* F4I9R1_ARATH)	1.13983	0.00349317
Solyc09g091880	Myb family transcription factor APL (AHRD V3.3 *** A0A1U8G4T8_CAPAN)	1.138	0.0149087
Solyc03g122270	Inter-alpha-trypsin inhibitor heavy chain-like protein (AHRD V3.3 *** Q8L798_ARATH)	1.13477	0.00633527
Solyc03g113990	Thiol-disulfide oxidoreductase DCC (AHRD V3.3 *** A0A2U1Q887_ARTAN)	1.1341	0.00716091
Solyc05g006740	Glutathione S-transferase (AHRD V3.3 *** A0A200QY01_9MAGN)	1.13223	0.0358982
Solyc09g008010	Protein kinase (AHRD V3.3 *** Q9M7J5_ELYEL)	1.13213	0.0445449
Solyc05g053230	Protein kinase superfamily protein (AHRD V3.3 *** Q9LUT0_ARATH)	1.13197	0.000846466
Solyc02g080220	Pectinesterase (AHRD V3.3 *** A0A2G2VBJ7_CAPBA)	1.13061	0.00617486
Solyc07g005750	F-box family protein (AHRD V3.3 *** S8DYG8_9LAMI)	1.1281	0.00413063
Solyc06g035580	Glucose-methanol-choline (GMC) oxidoreductase family protein (AHRD V3.3 *** A0A1P8BHC1_ARATH)	1.12737	0.0248625
Solyc05g004000	B3 domain-containing protein (AHRD V3.3 *** A0A2G3DAB0_CAPCH)	1.12695	0.0122376
Solyc10g054390	Fructose-bisphosphate aldolase (AHRD V3.3 *-* Q9SXX5_NICPA)	1.12646	0.0348868
Solyc10g054380	Fructose-bisphosphate aldolase (AHRD V3.3 *-* A0A2G3AH23_CAPAN)	1.12564	0.00704259
Solyc08g081810	Cation/H(+) antiporter 17 (AHRD V3.3 *** A0A2G2XJX1_CAPBA)	1.12546	0.0404759
Solyc01g081440	DUF1005 domain-containing protein (AHRD V3.3 *** A0A1Q3BB96_CEPFO)	1.12535	0.00483613
Solyc07g061935	C2 domain-containing protein (AHRD V3.3 *-* A0A2G2Z4M9_CAPAN)	1.12378	0.0309757
Solyc06g073450	hypothetical protein (DUF1685) (AHRD V3.3 *** AT1G05870.9)	1.1236	0.0422738
Solyc04g007015	BRO1 domain-containing protein (AHRD V3.3 *** A0A2U1KJ61_ARTAN)	1.12143	0.00125095
Solyc04g051500	UDP-galactose transporter 2 (AHRD V3.3 *** A0A2G2VFQ5_CAPBA)	1.11976	0.00294871
Solyc05g055010	RNA-binding protein 42 (AHRD V3.3 *** A0A2I4E3H6_9ROSI)	1.11972	0.0472733
Solyc06g084540	Adenine nucleotide alpha hydrolases-like superfamily protein (AHRD V3.3 *** O82240_ARATH)	1.11956	0.0196297
Solyc07g049495	Unknown protein	1.11929	0.036506
Solyc10g024420	ABC transporter C family member 9 (AHRD V3.3 *** A0A2G2VSW8_CAPBA)	1.11716	0.0370408
Solyc12g013840	Protein SPA1-RELATED 3 (AHRD V3.3 *** A0A2G2VZ51_CAPBA)	1.1151	0.0185588
Solyc01g091570	Thioesterase superfamily (AHRD V3.3 *** A0A200QUL3_9MAGN)	1.11353	0.00490093
Solyc04g055250	adenine deaminase (AHRD V3.3 *** AT4G39900.1)	1.11327	0.0108028
Solyc04g074500	Protein kinase (AHRD V3.3 *** Q40264_MESCR)	1.11299	0.00647792
Solyc11g064800	Protein LATERAL ROOT PRIMORDIUM 1 (AHRD V3.3 *** A0A2G3B9J0_CAPCH)	1.11277	0.0240129
Solyc01g090430	NRC1	1.11268	0.00676477
Solyc07g022830	EXS (AHRD V3.3 *** A0A200R094_9MAGN)	1.11111	0.0323866
Solyc11g069070	Heavy metal-associated isoprenylated plant protein (AHRD V3.3 *-* A0A2R6PEW2_ACTCH)	1.10837	0.0356832
Solyc04g074480	DAHP synthase 2 precursor	1.10834	0.0029238
Solyc09g075400	DNA ligase 1-like isoform X2 (AHRD V3.3 *** XP_004247534.1)	1.1066	0.0462215
Solyc10g005200	"galactan beta-1,4-galactosyltransferase GALS3 (AHRD V3.3 *** A0A2I4EYQ4_9ROSI)"	1.10639	0.00666973
Solyc03g078800	Glycosyltransferase (AHRD V3.3 *** U5NH37_CATRO)	1.10552	0.0335484
Solyc01g005257	Sec14p-like phosphatidylinositol transfer family protein (AHRD V3.3 *** A0A1Y1I4L4_KLENI)	1.10515	0.014119
Solyc03g062660	Leucine-rich repeat receptor-like protein kinase family protein (AHRD V3.3 *** A0A2U1NYP5_ARTAN)	1.10389	0.0132555
Solyc03g113260	Unknown protein	1.1037	0.022402
Solyc06g075510	APETALA2e	1.10343	0.00119555
Solyc09g064630	Tetratricopeptide repeat (TPR)-like superfamily protein (AHRD V3.3 *-* F4K464_ARATH)	1.1027	0.00693728
Solyc10g008220	Disease resistance protein (AHRD V3.3 *** A0A2U1N8H9_ARTAN)	1.10261	0.00460277
Solyc06g048940	Transmembrane 9 superfamily member (AHRD V3.3 *** A0A1U8GL93_CAPAN)	1.10234	0.00850561
Solyc11g010380	Protein DETOXIFICATION (AHRD V3.3 *** A0A328DDG5_9ASTE)	1.10213	0.00389702
Solyc01g099630	xyloglucan endotransglucosylase-hydrolase 1	1.10077	0.0172718
Solyc04g007340	hypothetical protein (DUF1639) (AHRD V3.3 *** AT1G25370.2)	1.1002	0.00431256
Solyc11g012680	Heavy metal transport/detoxification superfamily protein (AHRD V3.3 *-* B3H4A8_ARATH)	1.09887	0.0313386
Solyc10g008230	Disease resistance protein (AHRD V3.3 *** A0A2U1N8H9_ARTAN)	1.09817	0.0113396
Solyc01g103470	proline-rich receptor-like protein kinase PERK4 (AHRD V3.3 --* XP_026410247.1)	1.09587	0.00838028
Solyc06g036640	alpha-(1%2C6)-fucosyltransferase (AHRD V3.3 *** AT5G28910.2)	1.09397	0.00618949
Solyc09g150105	Laccase (AHRD V3.3 *** M1AHJ4_SOLTU)	1.0928	0.0317025
Solyc02g088560	"Cyclic nucleotide-gated ion channel protein, putative (AHRD V3.3 *** G7L453_MEDTR)"	1.08954	0.0364997
Solyc01g068080	NAD(P)-binding Rossmann-fold superfamily protein (AHRD V3.3 *** A0A2U1PJA8_ARTAN)	1.08943	0.0247047
Solyc09g011380	BEL1-like homeodomain protein 9 (AHRD V3.3 *** A0A2G2VXF9_CAPBA)	1.08896	0.0177829
Solyc02g085490	DUF620 domain-containing protein (AHRD V3.3 *** A0A1Q3DK00_CEPFO)	1.08859	0.0212857
Solyc07g042590	Protein kinase superfamily protein (AHRD V3.3 *** A0A2U1P9U5_ARTAN)	1.08721	0.00201856
Solyc07g019460	NADPH--cytochrome P450 reductase (AHRD V3.3 *** A0A2G2WCH2_CAPBA)	1.08694	0.0151747
Solyc03g051790	Nucleolar GAR2-like protein (AHRD V3.3 *** A0A2K3P267_TRIPR)	1.08551	0.00256588
Solyc06g068350	Unknown protein	1.08435	0.0228853
Solyc06g068980	MAP kinase kinase kinase 39	1.08393	0.00851508
Solyc06g050720	staphylococcal-like nuclease CAN2 (AHRD V3.3 *** A0A2I4EQZ2_9ROSI)	1.0839	0.00228803
Solyc10g054840	X-intrinsic protein 1.1	1.08217	0.0434482
Solyc12g008530	Pectinesterase (AHRD V3.3 *** A0A2G2YV59_CAPAN)	1.08143	0.0375189
Solyc02g071520	Bidirectional sugar transporter SWEET (AHRD V3.3 *** M1AAY0_SOLTU)	1.07868	0.0114884
Solyc01g096230	P-loop containing nucleoside triphosphate hydrolases superfamily protein (AHRD V3.3 *** A0A2U1NSJ9_ARTAN)	1.07714	0.021243
Solyc10g075160	Ferredoxin (AHRD V3.3 *** K4D1V7_SOLLC)	1.07543	0.0122886
Solyc01g102350	Pectin acetylesterase (AHRD V3.3 *** K4B1G3_SOLLC)	1.07539	0.00629223
Solyc05g010425	S-adenosylmethionine decarboxylase (AHRD V3.3 *-* Q6KC47_PRUPE)	1.07329	0.0323228
Solyc07g007640	Ubiquitinyl hydrolase 1 (AHRD V3.3 *-* A0A2G2Z0H0_CAPAN)	1.07235	0.0185941
Solyc03g020030	Proteinase inhibitor type-2 (AHRD V3.3 *** A0A2G3A0T9_CAPAN)	1.07207	0.0406164
Solyc12g056950	FCS-Like Zinc finger 6 (AHRD V3.3 *** FLZ6_ARATH)	1.06832	0.0312278
Solyc03g033840	AAA-ATPase At3g50940-like (AHRD V3.3 *** A0A2I4EX93_9ROSI)	1.06596	0.00221947
Solyc03g096350	Transcription factor DIVARICATA (AHRD V3.3 *** A0A1U8G0H1_CAPAN)	1.06549	0.0431416
Solyc05g006510	Hexosyltransferase (AHRD V3.3 *** A0A1U8EZ74_CAPAN)	1.06528	0.012449
Solyc03g114810	Hexosyltransferase (AHRD V3.3 *** A0A2G3A1X0_CAPAN)	1.0611	0.00119555
Solyc05g041470	"Ankyrin repeat-containing domain, PGG domain protein (AHRD V3.3 *-* A0A2U1NLI3_ARTAN)"	1.06023	0.0176673
Solyc06g036110	Calcium-dependent lipid-binding (CaLB domain) family protein (AHRD V3.3 *** A0A2U1LCI8_ARTAN)	1.05548	0.0240675
Solyc07g043320	myosin heavy chain%2C embryonic smooth protein (AHRD V3.3 *-* AT1G05320.9)	1.05523	0.00294716
Solyc11g065090	magnesium transporter NIPA (DUF803) (AHRD V3.3 *** AT4G13800.8)	1.05233	0.00704259
Solyc05g010320	Chalcone-flavonone isomerase family protein (AHRD V3.3 *** A0A193AUW5_SOLME)	1.05107	0.0262845
Solyc08g068880	protein ENHANCED DISEASE RESISTANCE 2-like (AHRD V3.3 *** A0A2I4G6J8_9ROSI)	1.04904	0.000992467
Solyc12g008800	Transcription factor DIVARICATA (AHRD V3.3 *** A0A2G3BNV9_CAPCH)	1.04832	0.0324023
Solyc09g010940	Haloacid dehalogenase-like hydrolase (HAD) superfamily protein (AHRD V3.3 *** A0A1P8BF18_ARATH)	1.04686	0.0114346
Solyc11g008905	Unknown protein	1.04644	0.044105
Solyc02g088910	Ninja-family protein AFP3 (AHRD V3.3 *** A0A1J3DL53_NOCCA)	1.04558	0.0396824
Solyc12g009560	EIN3-binding F-box protein 1	1.04522	0.0288452
Solyc09g007810	Auxin Response Factor 16A	1.04392	0.00199186
Solyc01g109880	BZIP transcription factor (AHRD V3.3 *** Q8GTZ1_CAPCH)	1.04214	0.0229702
Solyc10g086180	Phenylalanine ammonia-lyase (AHRD V3.3 *** A0A2G2VU16_CAPBA)	1.04156	0.0375189
Solyc03g034300	50S ribosomal protein-like protein (AHRD V3.3 *** Q9LF08_ARATH)	1.03962	0.0226509
Solyc10g007200	Hexosyltransferase (AHRD V3.3 *** A0A2G3BCF8_CAPCH)	1.03618	0.0112706
Solyc07g032480	cyclinT1_2	1.03368	0.00847311
Solyc04g074850	ripening regulated protein DDTFR18	1.03237	0.0409417
Solyc05g013380	Alanine aminotransferase 2 (AHRD V3.3 *** B6TXZ8_MAIZE)	1.03144	0.00794911
Solyc01g094790	Cysteine synthase (AHRD V3.3 *** A0A2G3BSX6_CAPCH)	1.03132	0.0229702
Solyc03g123590	Remorin (AHRD V3.3 *** A0A200Q464_9MAGN)	1.03105	0.0105303
Solyc03g115120	DNAJ protein JJJ1 homolog (AHRD V3.3 *** A0A2I4EZM7_9ROSI)	1.03065	0.0338101
Solyc07g062130	"trifunctional UDP-glucose 4,6-dehydratase/UDP-4-keto-6-deoxy-D-glucose 3,5-epimerase/UDP-4-keto-L-rhamnose-reductase RHM1 (AHRD V3.3 *** A0A2I4GY66_9ROSI)"	1.0303	0.000173338
Solyc05g005960	Protein NRT1/ PTR FAMILY 1.2 (AHRD V3.3 *** A0A1J3DU78_NOCCA)	1.03022	0.0142601
Solyc06g063210	glutamate receptor-like 2.5	1.02881	0.00301138
Solyc03g121270	IAA-amino acid hydrolase ILR1-like protein (AHRD V3.3 *** A0A2U1PZX6_ARTAN)	1.02847	0.0029238
Solyc01g113620	Disease resistance protein (TIR-NBS-LRR class) (AHRD V3.3 *-* A0A2K3P6K1_TRIPR)	1.02692	0.00486521
Solyc04g012160	SNF1-related kinase	1.02564	0.0479806
Solyc12g019710	Unknown protein	1.02425	0.0201132
Solyc11g072110	2-oxoglutarate (2OG) and Fe(II)-dependent oxygenase superfamily protein (AHRD V3.3 *** A0A2U1Q1F3_ARTAN)	1.02401	0.00889215
Solyc02g062580	"Lipid phosphate phosphatase epsilon 2, chloroplastic (AHRD V3.3 *** A0A2G2XB00_CAPBA)"	1.0234	0.0150089
Solyc07g062950	Serine/threonine-protein kinase WNK (With No Lysine)-related protein (AHRD V3.3 *** A0A2U1Q468_ARTAN)	1.0215	0.00321761
Solyc06g065200	beta-mannosyltransferase-like protein (AHRD V3.3 *** AT2G17350.1)	1.0212	0.0214831
Solyc09g014410	Unknown protein	1.02102	0.00581858
Solyc07g005760	hydroxycinnamoyl CoA quinate transferase	1.02095	0.00247723
Solyc04g054260	Cytochrome p450 (AHRD V3.3 *** A0A2K3NDQ9_TRIPR)	1.02085	0.0222258
Solyc05g012500	WRKY transcription factor 57	1.0195	0.0222202
Solyc04g009960	Threonine aldolase (AHRD V3.3 *** A0A2I0VGR9_9ASPA)	1.0176	0.0140275
Solyc08g077480	FCS-Like Zinc finger 2 (AHRD V3.3 *-* FLZ2_ARATH)	1.01679	0.00810222
Solyc07g061930	Unknown protein	1.01548	0.0480359
Solyc12g005220	Ypt/Rab-GAP domain of gyp1p superfamily protein (AHRD V3.3 *** F4JIR5_ARATH)	1.01461	0.0275769
Solyc03g033330	RING/U-box superfamily protein (AHRD V3.3 *** A0A2U1ML59_ARTAN)	1.01377	0.0189747
Solyc09g008060	Glycosyltransferase (AHRD V3.3 *** A0A2I4E3P4_9ROSI)	1.01361	0.0192505
Solyc05g007890	Myb family transcription factor APL (AHRD V3.3 *** A0A2G2VLB7_CAPBA)	1.01357	0.0200105
Solyc06g073730	LeEIL4EIN3-like	1.01347	0.00486997
Solyc07g017800	Unknown protein	1.01198	0.00586832
Solyc01g110360	Fructose-bisphosphate aldolase (AHRD V3.3 *** Q9SXX5_NICPA)	1.0117	0.00961414
Solyc03g113270	LEVAHOX1G L.esculentum homeobox	1.01027	0.0341964
Solyc11g012260	MBOAT (Membrane bound O-acyl transferase) family protein (AHRD V3.3 *-* A0A2U1LYZ9_ARTAN)	1.00935	0.0164138
Solyc05g025513	Unknown protein	1.00578	0.0420664
Solyc11g010270	Homeobox-leucine zipper protein HOX4 (AHRD V3.3 *** A0A2G2Y5D1_CAPAN)	1.00537	0.00239424
Solyc08g041770	Hyp O-arabinosyltransferase-like protein (AHRD V3.3 *** AT5G13500.3)	1.00359	0.0273861
Solyc03g006900	Protein kinase superfamily protein (AHRD V3.3 *** AT5G51800.1)	1.00255	0.0189602
Solyc11g073260	Histone H2A (AHRD V3.3 *** Q9ST30_SOLME)	-1.00002	0.0222202
Solyc06g083110	YGGT family protein (AHRD V3.3 *** A0A2U1KB47_ARTAN)	-1.00022	0.00119555
Solyc11g056640	inactive rhomboid protein (AHRD V3.3 *** AT5G12930.1)	-1.00026	0.0156211
Solyc12g038370	Single-stranded DNA-binding protein (AHRD V3.3 *** B6U5B2_MAIZE)	-1.00143	0.00503154
Solyc05g051290	HMG-Y-related protein A-like (AHRD V3.3 *** A0A1U8GPJ7_CAPAN)	-1.00179	0.0363839
Solyc01g086820	Histone H3 (AHRD V3.3 *-* A0A2P6TS80_CHLSO)	-1.00215	0.0201483
Solyc08g005390	Pentatricopeptide repeat (AHRD V3.3 *** A0A200PU14_9MAGN)	-1.00271	0.0140992
Solyc01g100790	Pentatricopeptide repeat (AHRD V3.3 *** A0A200R1X9_9MAGN)	-1.00386	0.0205384
Solyc08g006460	RING/U-box superfamily protein (AHRD V3.3 *** A0A1P8BF19_ARATH)	-1.00412	0.0132802
Solyc05g005880	"30S ribosomal protein S13, putative, expressed (AHRD V3.3 *** Q75IA5_ORYSJ)"	-1.00485	0.00258474
Solyc06g018110	RNA-binding (RRM/RBD/RNP motifs) family protein (AHRD V3.3 *-* A0A2U1N2D5_ARTAN)	-1.00499	0.0103944
Solyc03g118680	"Zinc finger protein VAR3, chloroplastic (AHRD V3.3 *** A0A2G2WQC9_CAPBA)"	-1.00618	0.00353866
Solyc07g056420	glutathione S-transferase AY082341	-1.00651	0.00423105
Solyc06g060520	DUF1191 domain-containing protein (AHRD V3.3 *** A0A1Q3BAW9_CEPFO)	-1.00916	0.00503323
Solyc11g007710	BnaA03g01310D protein (AHRD V3.3 *** A0A078FA35_BRANA)	-1.00918	0.018233
Solyc09g015310	"30S ribosomal protein S4, chloroplastic (AHRD V3.3 *** I6N958_DATST)"	-1.0101	0.0058067
Solyc04g017690	Protein EARLY RESPONSIVE TO DEHYDRATION 15 (AHRD V3.3 *** A0A1U8FFS2_CAPAN)	-1.01014	0.0311701
Solyc05g009300	transmembrane protein (AHRD V3.3 *-* AT2G29180.1)	-1.01049	0.00425752
Solyc10g085630	3-hydroxyisobutyryl-CoA hydrolase-like protein mitochondrial-like (AHRD V3.3 *** A0A2K3NNR6_TRIPR)	-1.01058	0.00432672
Solyc03g078080	Uridylate kinase (AHRD V3.3 *** A0A1U8G0D1_CAPAN)	-1.01095	0.00282156
Solyc03g111850	Indole-3-glycerol phosphate synthase (AHRD V3.3 *** A0A2G3CCR7_CAPCH)	-1.01389	0.00402749
Solyc12g010010	Cyclic nucleotide-gated channel 6 (AHRD V3.3 *** A0A2U1KIM7_ARTAN)	-1.01471	0.00912856
Solyc06g150130	Dof zinc finger protein PBF (AHRD V3.3 *** A0A2G2WLZ1_CAPBA)	-1.01549	0.0342533
Solyc01g081300	Phosphoribosylaminoimidazole-succinocarboxamide synthase (AHRD V3.3 *** A0A2G3DIS8_CAPCH)	-1.01672	0.000656177
Solyc03g119060	divaricata	-1.01738	0.010359
Solyc11g062050	Protein Ycf2 (AHRD V3.3 *-* A0A0U1ZD57_SOLCI)	-1.01955	0.0330506
Solyc12g009860	nucleolin-like (AHRD V3.3 *** XP_004251738.1)	-1.02023	0.00216123
Solyc07g007690	Chloride channel protein (AHRD V3.3 *** A0A328D084_9ASTE)	-1.02086	0.00301138
Solyc02g030170	DWARF1/DIMINUTO	-1.02167	0.00201873
Solyc02g083280	Rhodanese-like domain (AHRD V3.3 *** A0A200R010_9MAGN)	-1.02273	0.031828
Solyc07g066320	Protein RecA (AHRD V3.3 *** A0A2G2Z6B8_CAPAN)	-1.0235	0.00265349
Solyc06g065390	"50S ribosomal protein L21, chloroplastic (AHRD V3.3 *** A0A1U8GUE9_CAPAN)"	-1.02413	0.00411902
Solyc01g096550	Protein arginine N-methyltransferase (AHRD V3.3 *** A0A200R777_9MAGN)	-1.02701	0.00683826
Solyc09g066420	Ypt/Rab-GAP domain of gyp1p superfamily protein (AHRD V3.3 *** A0A2U1P1B5_ARTAN)	-1.02866	0.00810222
Solyc09g064720	"endo-1,31,4-beta-D-glucanase-like (AHRD V3.3 *** A0A2I4F2X5_9ROSI)"	-1.02982	0.00233516
Solyc10g081470	lutescent-2	-1.02987	0.00626202
Solyc02g005280	Pentatricopeptide repeat (AHRD V3.3 *** A0A200Q5Q8_9MAGN)	-1.03002	0.0101387
Solyc11g020870	"UPF0160 protein MYG1, mitochondrial (AHRD V3.3 *** A0A1U8GMC4_CAPAN)"	-1.03042	0.00202734
Solyc03g032030	Phosphate carrier protein mitochondrial-like (AHRD V3.3 *** A0A2K3NVK0_TRIPR)	-1.0309	0.0375189
Solyc08g075710	Polyamine transporter PUT1 (AHRD V3.3 *** A0A2G2XLV8_CAPBA)	-1.03137	0.00618977
Solyc01g096010	Embryo defective 1703 (AHRD V3.3 *** Q9M360_ARATH)	-1.03147	0.00680229
Solyc11g040340	"LEE14BDGL L.esculentum endo-1,4-beta-D-glucanase"	-1.03173	0.0466958
Solyc03g117300	"Nodulin-like, Major facilitator superfamily domain protein (AHRD V3.3 *** A0A2U1PCN1_ARTAN)"	-1.03266	0.00617486
Solyc11g018620	SNARE associated Golgi protein (AHRD V3.3 *** A0A2U1LN83_ARTAN)	-1.03393	0.00735127
Solyc09g082170	Pentatricopeptide repeat-containing protein (AHRD V3.3 *** A0A2G2W250_CAPBA)	-1.0368	0.00468449
Solyc04g063270	Pentatricopeptide repeat-containing protein (AHRD V3.3 *** A0A2G2WYN6_CAPBA)	-1.03688	0.0291208
Solyc10g080350	DNA-directed RNA polymerase subunit (AHRD V3.3 *** A0A2G3BH46_CAPCH)	-1.03696	0.00125095
Solyc08g076090	DUF760 domain-containing protein (AHRD V3.3 *** A0A1Q3CP94_CEPFO)	-1.03825	0.00452786
Solyc12g015710	16S rRNA (Cytosine967-C5)-methyltransferase (AHRD V3.3 *** A0A2I0W381_9ASPA)	-1.03942	0.0182286
Solyc03g097650	NAC domain (AHRD V3.3 *** A0A200R3X5_9MAGN)	-1.04067	0.0468019
Solyc04g015940	ARM repeat superfamily protein (AHRD V3.3 *** F4JNL5_ARATH)	-1.0407	0.00130253
Solyc01g081390	"Xylulose 5-phosphate/phosphate translocator, chloroplastic (AHRD V3.3 *** A0A1U8EHP7_CAPAN)"	-1.04077	0.0111961
Solyc02g085615	Unknown protein	-1.04117	0.00871081
Solyc04g072450	acidic leucine-rich nuclear phosphoprotein 32 family member B (AHRD V3.3 *-* XP_010320137.1)	-1.04161	0.00373936
Solyc10g081120	alpha-L-arabinofuranosidase	-1.04186	0.00956516
Solyc12g099110	30S ribosomal protein S1 protein (AHRD V3.3 *** A0A2U1N3I0_ARTAN)	-1.04369	0.00254881
Solyc01g100080	"Single-stranded DNA-binding protein, mitochondrial (AHRD V3.3 *** A0A2G2V7W4_CAPBA)"	-1.04382	0.00274491
Solyc04g074710	Queuine tRNA-ribosyltransferase (AHRD V3.3 *** S8D4U6_9LAMI)	-1.04397	0.021243
Solyc10g006370	Protein LHCP TRANSLOCATION DEFECT (AHRD V3.3 *** A0A1U8ENV2_CAPAN)	-1.0442	0.000882114
Solyc00g500239	Protein Ycf2 (AHRD V3.3 *-* A0A142DP97_9LAMI)	-1.04439	0.00985424
Solyc11g017360	Transcription factor DIVARICATA-like (AHRD V3.3 *-* A0A2P6VGL2_9CHLO)	-1.04481	0.0192119
Solyc12g088320	LIM domain-containing protein (AHRD V3.3 *** A0A1Q3ALK2_CEPFO)	-1.04554	0.0261112
Solyc02g038690	Histone H2B (AHRD V3.3 *** A0A078K3Z1_BRANA)	-1.046	0.00759411
Solyc00g500148	Protein Ycf2 (AHRD V3.3 *-* A0A1W5PW46_9DIPS)	-1.04653	0.0117718
Solyc08g078560	hypothetical protein (AHRD V3.3 *** AT4G17310.9)	-1.0479	0.0131447
Solyc08g077680	KIP1-like protein (AHRD V3.3 *** A0A2U1NFC3_ARTAN)	-1.04809	0.00925472
Solyc10g007840	Glutamyl-tRNA(Gln) amidotransferase subunit A (AHRD V3.3 *** E4S4M7_CALKI)	-1.04838	0.000927731
Solyc11g056680	Leucine-rich repeat receptor-like protein (AHRD V3.3 *** H6V788_MALDO)	-1.04909	0.0392391
Solyc10g024320	Lon protease homolog (AHRD V3.3 *** A0A1J3CVW6_NOCCA)	-1.04942	0.000743611
Solyc08g023640	Pentatricopeptide repeat-containing protein (AHRD V3.3 *** A0A2G3ADH2_CAPAN)	-1.05036	0.0132507
Solyc11g044360	Mitochondrial transcription termination factor family protein (AHRD V3.3 *** F4JSZ0_ARATH)	-1.0505	0.000966728
Solyc06g053850	Pentatricopeptide repeat (AHRD V3.3 *** A0A200QTR8_9MAGN)	-1.05159	0.0062255
Solyc09g009890	heterogeneous nuclear ribonucleoprotein R isoform X1 (AHRD V3.3 *** A0A2I4DTZ7_9ROSI)	-1.05259	0.000846466
Solyc01g089870	Pentatricopeptide repeat-containing protein (AHRD V3.3 *** A0A1U8F0K6_CAPAN)	-1.05577	0.00145124
Solyc10g076700	Rhodanese-like domain-containing protein 10 (AHRD V3.3 *** A0A1U8EI03_CAPAN)	-1.05961	0.0183875
Solyc08g078640	Pectinesterase (AHRD V3.3 *** A0A2G3DBT2_CAPCH)	-1.06144	0.0189602
Solyc02g068730	60 kDa chaperonin (AHRD V3.3 *** B2IXD2_NOSP7)	-1.06154	0.00365384
Solyc01g097000	Glycosyl hydrolase family protein (AHRD V3.3 *** A0A1P8B9U3_ARATH)	-1.06196	0.0185963
Solyc04g150159	40S ribosomal protein S15a (AHRD V3.3 *** A0A2G3C780_CAPCH)	-1.06268	0.0154619
Solyc12g008690	IAA-amino acid hydrolase ILR1-like protein (AHRD V3.3 *** A0A2K3NR96_TRIPR)	-1.06321	0.00105883
Solyc11g044540	Na+/H+ antiporter (AHRD V3.3 *** A6Q0F8_MESCR)	-1.06375	0.00618977
Solyc08g065870	protein EARLY FLOWERING 3 (AHRD V3.3 *** A0A2I4FS73_9ROSI)	-1.06394	0.00299174
Solyc12g056150	"Peptidase C45, acyl-coenzyme A/6-aminopenicillanic acid acyl-transferase (AHRD V3.3 *** B6THR2_MAIZE)"	-1.06523	0.0137854
Solyc09g018010	Non-specific lipid-transfer protein (AHRD V3.3 *** M0ZNZ5_SOLTU)	-1.06564	0.00247723
Solyc01g086710	DNA-directed RNA polymerase subunit beta (AHRD V3.3 *** A0A2G3AK33_CAPAN)	-1.06747	0.00574808
Solyc12g005850	Protein DETOXIFICATION (AHRD V3.3 *** A0A1J7GU23_LUPAN)	-1.06855	0.0408293
Solyc01g104090	Pentatricopeptide repeat (AHRD V3.3 *** A0A200QR01_9MAGN)	-1.07245	0.0186503
Solyc06g082780	"Calcium uniporter protein 5, mitochondrial (AHRD V3.3 *** A0A2G2WNX4_CAPBA)"	-1.07254	0.0480223
Solyc12g099600	Protein phosphatase 2C (AHRD V3.3 *** A0A2U1QFI0_ARTAN)	-1.07414	0.0100365
Solyc08g075160	Bifunctional purine biosynthesis protein PurH (AHRD V3.3 *** A0A1J3JAU9_NOCCA)	-1.07663	0.000882114
Solyc01g020340	Pentatricopeptide repeat-containing protein (AHRD V3.3 *-* A0A2U1MY66_ARTAN)	-1.078	0.0131033
Solyc04g016390	50S ribosomal protein L33 (AHRD V3.3 *** J7FNN0_OLEEU)	-1.07939	0.00777051
Solyc05g013870	Sieve element occlusion b (AHRD V3.3 *** E2FKJ9_9SOLN)	-1.07943	0.0143121
Solyc06g068040	Pectin lyase-like superfamily protein (AHRD V3.3 *** A0A2U1NJW4_ARTAN)	-1.07975	0.0314406
Solyc10g083960	Phosphoadenosine phosphosulfate (PAPS) reductase family protein (AHRD V3.3 *** Q9LZE4_ARATH)	-1.08088	0.00762227
Solyc02g062700	ATPase family AAA domain-containing protein 3-like (AHRD V3.3 *** A0A2I4E883_9ROSI)	-1.08089	0.00704259
Solyc07g056490	Glutathione S-transferase-like protein (AHRD V3.3 *** A0A2K3N2T5_TRIPR)	-1.08123	0.000992467
Solyc02g038807	Protein phosphatase 2C family protein (AHRD V3.3 *** A0A2U1LH09_ARTAN)	-1.08172	0.0366545
Solyc06g048730	Uroporphyrinogen decarboxylase (AHRD V3.3 *** A0A2G3CAB7_CAPCH)	-1.0846	0.000552557
Solyc05g009780	Methionine aminopeptidase (AHRD V3.3 *** A0A2G2VA22_CAPBA)	-1.08557	0.021243
Solyc08g078210	Nudix hydrolase 8 (AHRD V3.3 *** A0A2G2XL67_CAPBA)	-1.08667	0.0411603
Solyc01g081110	Pentatricopeptide repeat (AHRD V3.3 *** A0A200R2L0_9MAGN)	-1.0886	0.017519
Solyc05g046320	Small auxin up-regulated RNA55	-1.08872	0.0133525
Solyc06g036340	Pentatricopeptide repeat (PPR) superfamily protein (AHRD V3.3 *-* A0A2U1LU47_ARTAN)	-1.08926	0.00831085
Solyc12g021230	DNA gyrase subunit B (AHRD V3.3 *** A0A2G2X5A6_CAPBA)	-1.08934	0.00269995
Solyc01g095100	WRKY transcription factor 22	-1.09018	0.0245131
Solyc07g053520	Pentatricopeptide repeat-containing protein (AHRD V3.3 *** A0A2I0VKC8_9ASPA)	-1.09043	0.00349317
Solyc07g006530	Adenylosuccinate lyase (AHRD V3.3 *** A0A2G2YZL5_CAPAN)	-1.09403	0.000303002
Solyc08g061450	exosome complex exonuclease (AHRD V3.3 *** AT5G25500.1)	-1.09511	0.00950618
Solyc09g005250	Mitochondrial carrier protein (AHRD V3.3 *** A0A200PWZ1_9MAGN)	-1.09573	0.00193715
Solyc07g006630	Zinc finger protein CONSTANS-like 5-like (AHRD V3.3 *** A0A2K3N2C5_TRIPR)	-1.09774	0.0430112
Solyc01g100340	Pentatricopeptide repeat-containing protein (AHRD V3.3 *** A0A2G3AWS1_CAPCH)	-1.09791	0.0223585
Solyc10g009130	"protein NUCLEAR FUSION DEFECTIVE 6, chloroplastic/mitochondrial-like isoform X1 (AHRD V3.3 *** A0A2I4DT87_9ROSI)"	-1.09796	0.00818016
Solyc07g042080	Inter-alpha-trypsin inhibitor heavy chain-like protein (AHRD V3.3 *** Q8L798_ARATH)	-1.09841	0.0273861
Solyc06g035600	Pentatricopeptide repeat (AHRD V3.3 *** A0A200QK42_9MAGN)	-1.09999	0.00683114
Solyc05g008450	Phenol hydroxylase reductase (AHRD V3.3 *** A0A200QUX1_9MAGN)	-1.10302	0.00373936
Solyc01g028870	Antitermination NusB domain-containing protein (AHRD V3.3 *** Q93XY7_ARATH)	-1.10325	0.000319384
Solyc03g115870	"Thioredoxin-like 1-2, chloroplastic (AHRD V3.3 *** A0A2G3CZB1_CAPCH)"	-1.10686	0.0130059
Solyc05g006040	Serine/Threonine-kinase (AHRD V3.3 *-* AT1G10522.2)	-1.10723	0.0471862
Solyc12g099280	Fip1 domain-containing protein (AHRD V3.3 *** A0A1Q3BSA1_CEPFO)	-1.10887	0.0428764
Solyc02g065030	Pentatricopeptide repeat (AHRD V3.3 *** A0A200R8L7_9MAGN)	-1.10927	0.017894
Solyc10g045630	plant/protein%2C putative (DUF3411) (AHRD V3.3 *** AT5G24690.1)	-1.11071	0.00324656
Solyc04g080390	plasma membrane fusion protein (AHRD V3.3 *** AT5G42765.1)	-1.11091	0.023535
Solyc03g112530	WD40 repeat-containing protein (AHRD V3.3 *** A0A2U1N904_ARTAN)	-1.11164	0.00428608
Solyc03g007350	Pentatricopeptide repeat (AHRD V3.3 *** A0A200QLX8_9MAGN)	-1.11519	0.00323635
Solyc04g025430	Pentatricopeptide repeat-containing protein (AHRD V3.3 *** A0A1J3F688_NOCCA)	-1.11676	0.0267846
Solyc11g007350	Glycosyltransferase (AHRD V3.3 *** A0A2I4G8J4_9ROSI)	-1.11677	0.0229491
Solyc09g014215	8-amino-7-oxononanoate synthase (AHRD V3.3 *** AT3G09050.1)	-1.12067	0.00259687
Solyc04g039940	"Pentatricopeptide repeat-containing protein, mitochondrial (AHRD V3.3 *** A0A2G2ZEZ2_CAPAN)"	-1.12092	0.0139324
Solyc04g008030	Cleavage and polyadenylation specificity factor subunit 3-II (AHRD V3.3 *** A0A2G3CFF4_CAPCH)	-1.12099	0.00126554
Solyc03g025690	plastid transcriptionally active protein (AHRD V3.3 *** AT1G75125.1)	-1.12111	0.0154619
Solyc09g074300	Histone H2A (AHRD V3.3 *** A0A1U8GAC7_CAPAN)	-1.12192	0.0033247
Solyc02g079820	Pentatricopeptide repeat-containing protein (AHRD V3.3 *** A0A1J3IUT7_NOCCA)	-1.12486	0.0171608
Solyc03g121070	hexokinase	-1.12497	0.00307685
Solyc01g088600	"protein TRIGALACTOSYLDIACYLGLYCEROL 4, chloroplastic (AHRD V3.3 *** A0A2I4EI43_9ROSI)"	-1.12567	0.000552557
Solyc10g007350	Multiprotein bridging factor 1 (AHRD V3.3 *** S4T643_CAPAN)	-1.12584	0.0113835
Solyc02g071300	"Pentatricopeptide repeat-containing protein, mitochondrial (AHRD V3.3 *** A0A2G3D4N1_CAPCH)"	-1.1276	0.010349
Solyc07g053210	DNA repair metallo-beta-lactamase (AHRD V3.3 *** A0A200QRW4_9MAGN)	-1.13035	0.0259994
Solyc03g123630	pectin methylesterase pmeu1	-1.13125	0.0383841
Solyc02g077730	"Protein NUCLEAR FUSION DEFECTIVE 6, chloroplastic/mitochondrial (AHRD V3.3 *** A0A2G3C0W3_CAPCH)"	-1.13274	0.00607507
Solyc02g068050	Rubisco methyltransferase family protein (AHRD V3.3 *** Q8VZB5_ARATH)	-1.13316	0.00119555
Solyc10g045310	DUF3531 domain-containing protein (AHRD V3.3 *** A0A1Q3B327_CEPFO)	-1.13316	0.0137019
Solyc03g111210	Pentatricopeptide repeat (AHRD V3.3 *** A0A200Q8N4_9MAGN)	-1.13435	0.00335426
Solyc09g083350	"Chloroplastic group IIA intron splicing facilitator CRS1, chloroplastic (AHRD V3.3 *** A0A1J3FEK9_NOCCA)"	-1.13839	0.00177946
Solyc01g108070	Protein DJ-1-like protein C (AHRD V3.3 *** A0A1U8DX25_CAPAN)	-1.14018	0.00301138
Solyc09g011420	Ribosomal protein L7Ae/L30e/S12e/Gadd45 family protein (AHRD V3.3 *** A0A2U1Q8Q2_ARTAN)	-1.14162	0.0033247
Solyc11g007850	DNA-binding protein PD2 (AHRD V3.3 *** A0A2K3PGZ7_TRIPR)	-1.14205	0.000882114
Solyc09g007430	Mitochondrial SBP40 (AHRD V3.3 *** Q58J68_SOLTU)	-1.14448	0.00356276
Solyc02g079570	G-type lectin S-receptor-like serine/threonine-protein kinase (AHRD V3.3 *** A0A2G3A8W8_CAPAN)	-1.14605	0.0396824
Solyc07g055310	Pentatricopeptide repeat-containing protein (AHRD V3.3 *** A0A2G2Z4F2_CAPAN)	-1.14612	0.00222725
Solyc06g054250	"""5-nucleotidase surE-like protein (AHRD V3.3 *** A0A2K3MS27_TRIPR)"""	-1.14652	0.0127644
Solyc09g009430	Cell division protein FtsZ (AHRD V3.3 *** A0A1U8EHX5_CAPAN)	-1.14737	0.00862391
Solyc02g064950	CBS domain-containing protein (AHRD V3.3 *** A0A1Q3DGW2_CEPFO)	-1.14819	0.00446708
Solyc02g084570	Cytochrome P450 (AHRD V3.3 *** A0A2U1M5X8_ARTAN)	-1.14832	0.0398826
Solyc07g043600	Pentatricopeptide repeat-containing protein (AHRD V3.3 *** A0A2G2WBV7_CAPBA)	-1.14861	0.00324656
Solyc05g006450	Carboxypeptidase (AHRD V3.3 *** A0A1U8EY18_CAPAN)	-1.14916	0.0148472
Solyc05g010450	micronuclear linker histone polyprotein-like protein (AHRD V3.3 *-* AT3G25590.1)	-1.14936	0.0396749
Solyc10g045240	Beta-glucosidase (AHRD V3.3 *** F8R893_9MAGN)	-1.14978	0.0461778
Solyc09g055470	Multiprotein bridging factor 1 (AHRD V3.3 *** S4T643_CAPAN)	-1.14989	0.0049603
Solyc04g080580	Carbohydrate kinase-like (AHRD V3.3 *** Q657Z1_ORYSJ)	-1.14996	0.00477148
Solyc04g072260	Midasin (AHRD V3.3 *** A0A2G2ZQ87_CAPAN)	-1.15003	0.00111833
Solyc09g075750	membrane-associated kinase regulator (AHRD V3.3 *** AT5G26230.1)	-1.15073	0.0150881
Solyc10g049210	Serine carboxypeptidase (AHRD V3.3 *** A0A2U1P833_ARTAN)	-1.15419	0.0162421
Solyc04g005460	Pentatricopeptide repeat (AHRD V3.3 *** A0A200QNY2_9MAGN)	-1.15486	0.0115974
Solyc03g097160	WD40 repeat (AHRD V3.3 *** A0A200PXI1_9MAGN)	-1.15626	0.00518745
Solyc01g108650	embryo defective 1273 (AHRD V3.3 *** AT1G49510.3)	-1.15679	0.00177946
Solyc01g006920	Pentatricopeptide repeat-containing protein (AHRD V3.3 *** A0A2G2XTB6_CAPBA)	-1.15711	0.00589127
Solyc03g120080	periodic tryptophan protein 2 homolog (AHRD V3.3 *** A0A2I4EVX9_9ROSI)	-1.15726	0.0152673
Solyc02g077910	Mitochondrial substrate carrier family protein (AHRD V3.3 *** A0A1P8B094_ARATH)	-1.15732	0.0139178
Solyc12g056740	RNA helicase DEAD39	-1.15753	0.000465228
Solyc11g071370	Pentatricopeptide repeat (AHRD V3.3 *** A0A200QJM0_9MAGN)	-1.15979	0.0371418
Solyc04g076300	"Mechanosensitive ion channel protein 2, chloroplastic (AHRD V3.3 *** A0A2G2X028_CAPBA)"	-1.16152	0.00228803
Solyc01g086800	Histone H3 (AHRD V3.3 *** B6SYV0_MAIZE)	-1.16155	0.00383262
Solyc04g081550	Thaumatin-like protein 1 (AHRD V3.3 *** A0A2G3CQG2_CAPCH)	-1.16157	0.0137527
Solyc11g006700	Pentatricopeptide repeat-containing protein (AHRD V3.3 *** A0A1U8EYC4_CAPAN)	-1.16253	0.00394285
Solyc04g063360	ATP-dependent zinc metalloprotease FtsH (AHRD V3.3 *** A0A1J3JD08_NOCCA)	-1.16259	0.00303232
Solyc01g094340	Acetyl-coenzyme A carboxylase carboxyl transferase subunit alpha (AHRD V3.3 *** B5LAS6_CAPAN)	-1.16288	0.00324656
Solyc11g012480	Thymidine kinase (AHRD V3.3 *** A0A1U8EY32_CAPAN)	-1.16312	0.00105883
Solyc11g009060	ATP synthase subunit B (AHRD V3.3 *** AT5G10320.1)	-1.1644	0.0440619
Solyc11g065870	GTPase Der (AHRD V3.3 *** A0A2G2VNZ8_CAPBA)	-1.16516	0.00048364
Solyc01g020343	Unknown protein	-1.16558	0.0338101
Solyc04g076260	thionin-like protein (AHRD V3.3 *** AT5G64816.4)	-1.16753	0.00181323
Solyc04g040170	DNA-directed RNA polymerase V subunit 5A (AHRD V3.3 *** A0A1U8GKX3_CAPAN)	-1.17033	0.00838028
Solyc05g006810	"2,4-dichlorophenol 6-monooxygenase (AHRD V3.3 *** A0A1J3FFU9_NOCCA)"	-1.17055	0.00649046
Solyc06g073090	chloroplast-specific ribosomal protein chloroplast-specific ribosomal protein	-1.17537	0.0121632
Solyc09g013070	Steroid 5-alpha-reductase DET2 (AHRD V3.3 *-* A0A1U8EBY8_CAPAN)	-1.17732	0.0133525
Solyc03g062710	protein NDH-DEPENDENT CYCLIC ELECTRON FLOW 5 (AHRD V3.3 *** A0A2I4GSV2_9ROSI)	-1.17833	0.0132555
Solyc11g065340	"Transposase, Ptta/En/Spm, plant (AHRD V3.3 *-* A0A1R3I9M9_9ROSI)"	-1.17962	0.045693
Solyc03g115790	Pentatricopeptide repeat-containing protein (AHRD V3.3 *** A0A2K3KXX2_TRIPR)	-1.18516	0.0393905
Solyc02g070010	Pentatricopeptide repeat-containing protein (AHRD V3.3 *** A0A2G3A6Q0_CAPAN)	-1.18767	0.00373936
Solyc02g091640	Endoribonuclease E-like protein (AHRD V3.3 *** Q656E2_ORYSJ)	-1.18795	0.00213598
Solyc10g080220	Pentatricopeptide repeat (AHRD V3.3 *** A0A200Q5T3_9MAGN)	-1.18847	0.00869567
Solyc03g118210	Transducin family protein / WD-40 repeat family protein (AHRD V3.3 *-* Q683G3_ARATH)	-1.18918	0.0137019
Solyc10g086570	transmembrane protein (AHRD V3.3 *** AT5G02160.1)	-1.19117	0.0153707
Solyc02g077650	Pentatricopeptide repeat-containing protein (AHRD V3.3 *** A0A2G2UXY2_CAPBA)	-1.19134	0.00705257
Solyc12g056540	Histone H3 (AHRD V3.3 *** A0A328EBD8_9ASTE)	-1.19245	0.00557582
Solyc03g114970	Protein SPIRAL1 (AHRD V3.3 *** A0A2G3A261_CAPAN)	-1.19413	0.00840248
Solyc01g096040	Eukaryotic aspartyl protease family protein (AHRD V3.3 *** A0A072U5I5_MEDTR)	-1.19661	0.032329
Solyc01g102790	Pentatricopeptide repeat-containing protein (AHRD V3.3 *** A0A1U8E6I7_CAPAN)	-1.1975	0.00398531
Solyc07g066010	Amino acid transporter (AHRD V3.3 *** A0A200RAG5_9MAGN)	-1.19839	0.00373936
Solyc11g005750	Pectinesterase (AHRD V3.3 *** A0A2I4GT13_9ROSI)	-1.19855	0.0237034
Solyc11g012670	Pentatricopeptide repeat-containing protein (AHRD V3.3 *** A0A2U1LWS3_ARTAN)	-1.20123	0.00260436
Solyc11g045520	2-oxoglutarate (2OG) and Fe(II)-dependent oxygenase superfamily protein (AHRD V3.3 *** A0A2U1QIJ9_ARTAN)	-1.20409	0.023535
Solyc10g081240	GrpE protein homolog (AHRD V3.3 *** A0A2G2VVH1_CAPBA)	-1.20429	0.000483771
Solyc01g106450	L-galactose dehydrogenase (AHRD V3.3 *** A0A2G3BV20_CAPCH)	-1.20442	0.00126554
Solyc08g068200	GTP-binding protein (AHRD V3.3 *** A0A2G2YY28_CAPAN)	-1.2052	0.00190971
Solyc10g084840	Thaumatin-like protein (AHRD V3.3 *** A0A2G2VUW4_CAPBA)	-1.20522	0.00619286
Solyc04g077130	"50S ribosomal protein 6, chloroplastic (AHRD V3.3 *** A0A2G3CPG8_CAPCH)"	-1.20662	0.000616932
Solyc09g025260	Rho termination factor (AHRD V3.3 *** A0A200PW00_9MAGN)	-1.20733	0.00126554
Solyc10g005790	Transmembrane protein C9orf5 protein (AHRD V3.3 *** Q93XX1_ARATH)	-1.20734	0.00581858
Solyc02g014310	glycine rich protein X55695	-1.20799	0.0013146
Solyc09g091050	C2 calcium-dependent membrane targeting (AHRD V3.3 *** A0A2U1PUT0_ARTAN)	-1.21161	0.00884598
Solyc11g071960	Sulfhydryl oxidase (AHRD V3.3 *** A0A2G2YGZ1_CAPAN)	-1.21457	0.00649046
Solyc04g050540	Pentatricopeptide repeat (AHRD V3.3 *** A0A200PLV2_9MAGN)	-1.21658	0.00342484
Solyc05g006460	"Pentatricopeptide repeat-containing protein, mitochondrial (AHRD V3.3 *** A0A2G2VM90_CAPBA)"	-1.21751	0.0191292
Solyc03g114150	Aldehyde dehydrogenase (AHRD V3.3 *** A0A2U1M8J4_ARTAN)	-1.21771	0.00567939
Solyc02g093140	"CBS domain-containing protein CBSX1, chloroplastic (AHRD V3.3 *** A0A1U8FZ99_CAPAN)"	-1.21804	0.00139295
Solyc01g067360	E3 ubiquitin-protein ligase MIEL1-like (AHRD V3.3 *** A0A1S4C6Z0_TOBAC)	-1.21921	0.0202374
Solyc01g096900	DNA gyrase subunit A (AHRD V3.3 *** A0A2U1Q6G1_ARTAN)	-1.22187	0.000836144
Solyc04g082700	Tonoplast monosaccharide transporter 2	-1.22366	0.0040922
Solyc02g070385	Unknown protein	-1.22387	0.0182286
Solyc10g086650	Glyoxal oxidase (AHRD V3.3 *** A0A200R4V9_9MAGN)	-1.22479	0.0302252
Solyc11g067300	ABC transporter B family member (AHRD V3.3 *** A0A2K3NLX3_TRIPR)	-1.22622	0.00672906
Solyc04g011530	Cytochrome oxidase complex assembly protein (AHRD V3.3 *** Q9SK63_ARATH)	-1.22643	0.0122376
Solyc09g055180	Protein kinase domain (AHRD V3.3 *** A0A200Q8Z3_9MAGN)	-1.22678	0.0323228
Solyc01g096480	thioredoxin AF261142	-1.22715	0.00810222
Solyc07g066460	Protein Iojap/ribosomal silencing factor RsfS (AHRD V3.3 *** A0A200R040_9MAGN)	-1.22756	0.00356227
Solyc07g062440	hypothetical protein (AHRD V3.3 *** AT3G14900.1)	-1.22779	0.00624753
Solyc02g081910	DNA topoisomerase 1 (AHRD V3.3 *** A0A1J3HC09_NOCCA)	-1.22931	0.00125578
Solyc08g006780	Nucleoid-associated protein (AHRD V3.3 *** A0A1J3J8Y5_NOCCA)	-1.23014	0.00617144
Solyc09g065710	Pentatricopeptide repeat-containing protein (AHRD V3.3 *** A0A2G2X5Z3_CAPBA)	-1.23167	0.00270586
Solyc05g010640	RING-type E3 ubiquitin transferase (AHRD V3.3 *-* A0A2U1PSN8_ARTAN)	-1.23185	0.0367338
Solyc12g015690	fasciclin-like arabinogalactan protein 1 (AHRD V3.3 *** A0A1U8G960_CAPAN)	-1.23212	0.0107444
Solyc10g007120	transmembrane protein (AHRD V3.3 *** AT3G15110.1)	-1.23229	0.0105303
Solyc06g009620	Pentatricopeptide repeat (AHRD V3.3 *** A0A200Q0B6_9MAGN)	-1.23278	0.0293959
Solyc11g006590	Cytochrome (AHRD V3.3 *** A0A1U8G4E5_CAPAN)	-1.23447	0.00949985
Solyc10g081040	Unknown protein	-1.23476	0.0463928
Solyc06g005700	Pentatricopeptide repeat-containing protein (AHRD V3.3 *** A0A2U1N723_ARTAN)	-1.23501	0.00961414
Solyc11g065680	transmembrane protein (AHRD V3.3 *** AT2G01870.1)	-1.23669	0.00353421
Solyc07g064950	Trigger factor (AHRD V3.3 *** A0A200RBE3_9MAGN)	-1.23684	0.00243085
Solyc04g016540	Pentatricopeptide repeat (AHRD V3.3 *** A0A200R2G9_9MAGN)	-1.23751	0.0298192
Solyc06g043060	hypothetical protein (AHRD V3.3 *-* AT3G04020.1)	-1.23902	0.0115065
Solyc02g088650	Pentatricopeptide repeat-containing protein (AHRD V3.3 *** A0A2G3D998_CAPCH)	-1.23981	0.0104552
Solyc10g084540	Pentatricopeptide repeat (AHRD V3.3 *-* A0A200R560_9MAGN)	-1.24035	0.0176027
Solyc12g100080	Extensin-like protein Ext1 (AHRD V3.3 *** Q8VWM5_SOLLC)	-1.2422	0.0415605
Solyc11g006190	AT-hook motif nuclear-localized protein 1 (AHRD V3.3 *** A0A2G2Y739_CAPAN)	-1.24314	0.00317195
Solyc11g010260	Pentatricopeptide repeat-containing protein (AHRD V3.3 *** A0A2U1Q4D8_ARTAN)	-1.24352	0.00995742
Solyc04g081580	RNA helicase DEAD15	-1.24486	0.00391179
Solyc11g008940	Pentatricopeptide repeat-containing protein (AHRD V3.3 *** A0A2U1KES0_ARTAN)	-1.24522	0.000621084
Solyc09g097840	Pentatricopeptide repeat-containing protein (AHRD V3.3 *** A0A2U1NT88_ARTAN)	-1.24526	0.00947521
Solyc01g008160	"Protein SLOW GREEN 1, chloroplastic (AHRD V3.3 *** A0A2G2YVV0_CAPAN)"	-1.24714	0.0013146
Solyc06g060050	"Pentatricopeptide repeat-containing protein, mitochondrial (AHRD V3.3 *** A0A2G3C785_CAPCH)"	-1.24858	0.011728
Solyc11g021233	"NAD(P)H-quinone oxidoreductase subunit 1, chloroplastic (AHRD V3.3 *** A0A2G2XBN0_CAPBA)"	-1.25012	0.0432552
Solyc02g081920	"Ribulose-1,5 bisphosphate carboxylase/oxygenase large subunit N-methyltransferase, chloroplastic (AHRD V3.3 *** A0A1J3I115_NOCCA)"	-1.25062	0.000927731
Solyc06g084140	Sulfate transporter (AHRD V3.3 *** Q70BL1_BRAOL)	-1.25114	0.00944065
Solyc04g063340	Pentatricopeptide repeat-containing protein (AHRD V3.3 *** A0A2U1N9K4_ARTAN)	-1.25182	0.0145384
Solyc04g072036	30S ribosomal protein s1-like (AHRD V3.3 *** A0A2K3PQP5_TRIPR)	-1.25373	0.00428608
Solyc04g078640	Ethylene-responsive transcription factor RAP2-1 (AHRD V3.3 *** A0A1U8GBU2_CAPAN)	-1.25537	0.0385926
Solyc09g066290	Tetratricopeptide repeat (TPR)-like superfamily protein (AHRD V3.3 *** A0A2U1Q0B3_ARTAN)	-1.25653	0.00716091
Solyc02g076720	Phosphoribosylformylglycinamidine synthase (AHRD V3.3 *** A0A2G2VBS3_CAPBA)	-1.25694	0.000507013
Solyc09g007440	DEAD-box ATP-dependent RNA helicase 57 (AHRD V3.3 *** A0A2G2YQB7_CAPAN)	-1.25699	0.00914722
Solyc02g078460	RING/U-box superfamily protein (AHRD V3.3 *** F4JAD0_ARATH)	-1.25806	0.013674
Solyc05g010620	Pentatricopeptide repeat (AHRD V3.3 *** A0A200Q0T0_9MAGN)	-1.25854	0.0109388
Solyc10g080040	Ribonuclease III family protein (AHRD V3.3 *** A0A2U1NY53_ARTAN)	-1.25857	0.0014792
Solyc06g076850	Tetratricopeptide repeat (TPR)-like superfamily protein (AHRD V3.3 *** A0A1P8AMQ5_ARATH)	-1.25861	0.021044
Solyc04g079150	"Pentatricopeptide repeat-containing protein, mitochondrial (AHRD V3.3 *** A0A1U8GBP5_CAPAN)"	-1.26177	0.00846441
Solyc01g006850	Pentatricopeptide repeat (AHRD V3.3 *** A0A200Q9W7_9MAGN)	-1.26194	0.000857656
Solyc12g015680	"Protein TIC 20-v, chloroplastic (AHRD V3.3 *** A0A1U8G9G7_CAPAN)"	-1.26237	0.000616932
Solyc01g098150	Pentatricopeptide repeat-containing protein (AHRD V3.3 *** A0A2G2YZ45_CAPAN)	-1.26406	0.000656177
Solyc03g119150	Peptidylprolyl isomerase (AHRD V3.3 *** A0A2G3D014_CAPCH)	-1.26501	0.00431256
Solyc10g081760	"Histidine kinase-, DNA gyrase B-, and HSP90-like ATPase family protein (AHRD V3.3 *-* A0A1P8BEQ3_ARATH)"	-1.26542	0.049444
Solyc08g029410	Protein Ycf2 (AHRD V3.3 *-* A0A0U1ZJJ5_9SOLN)	-1.26636	0.0124527
Solyc02g091370	Glycosyltransferase (AHRD V3.3 *** A0A2U1NU39_ARTAN)	-1.26648	0.0306237
Solyc09g075140	Alpha/beta-Hydrolases superfamily protein (AHRD V3.3 *** A0A2U1LF81_ARTAN)	-1.26699	0.0227157
Solyc06g066080	Pentatricopeptide repeat (AHRD V3.3 *** A0A200QS26_9MAGN)	-1.26735	0.00618977
Solyc12g011400	"Pentatricopeptide repeat-containing protein, mitochondrial (AHRD V3.3 *** A0A2G2X5L1_CAPBA)"	-1.27611	0.00428608
Solyc12g005030	Calcium-dependent protein kinase (AHRD V3.3 *** Q9XER6_SOLTU)	-1.2785	0.0101822
Solyc03g005020	Lipase (AHRD V3.3 *** A0A2G2WWE2_CAPBA)	-1.27934	0.0341042
Solyc03g119450	"Chloroplastic group IIA intron splicing facilitator CRS1, chloroplastic (AHRD V3.3 *** A0A1J3K5U5_NOCCA)"	-1.28183	0.00177946
Solyc03g116170	Nucleosome assembly protein family (AHRD V3.3 *** A9RDK1_PHYPA)	-1.2852	0.00264216
Solyc12g009980	Nucleoid-associated protein (AHRD V3.3 *** A0A1J3J8Y5_NOCCA)	-1.29298	0.00119555
Solyc08g077120	"Pentatricopeptide repeat-containing protein, chloroplastic (AHRD V3.3 *-* A0A2G2XLM4_CAPBA)"	-1.2958	0.0160123
Solyc10g083210	B3 domain-containing protein (AHRD V3.3 *** A0A2G3BGS5_CAPCH)	-1.29622	0.00788728
Solyc04g051660	"protein SLOW GREEN 1, chloroplastic (AHRD V3.3 *** A0A2I4G7E6_9ROSI)"	-1.29741	0.00629199
Solyc07g008650	tRNA-specific adenosine deaminase (AHRD V3.3 *** B6T9V4_MAIZE)	-1.29746	0.0319153
Solyc01g066760	Unknown protein	-1.2975	0.00342484
Solyc04g081970	Thioredoxin (AHRD V3.3 *** A0A200QEF8_9MAGN)	-1.30026	0.016704
Solyc02g088780	Ribosome biogenesis protein WDR12 homolog (AHRD V3.3 *** A0A2G3D985_CAPCH)	-1.30337	0.00560808
Solyc07g055170	DNA repair protein XRCC3-like protein (AHRD V3.3 *** A0A2G2WEA0_CAPBA)	-1.30631	0.0155582
Solyc10g086000	Two-component response regulator-like APRR7 (AHRD V3.3 *** A0A1J3CWX7_NOCCA)	-1.31182	0.00640462
Solyc04g008260	Purple acid phosphatase (AHRD V3.3 *** Q6J5M7_SOLTU)	-1.3166	0.00488991
Solyc02g071280	Ribosome maturation factor RimM (AHRD V3.3 *** A0A1J3G163_NOCCA)	-1.31734	0.0094953
Solyc01g066440	hypothetical protein (AHRD V3.3 *** AT3G06840.1)	-1.31829	0.0115848
Solyc06g048900	Pentatricopeptide repeat-containing protein (AHRD V3.3 *** A0A2G2Y9A8_CAPAN)	-1.3189	0.0124408
Solyc08g077320	Pentatricopeptide repeat-containing protein (AHRD V3.3 *** A0A2I0W1U4_9ASPA)	-1.32297	0.00781786
Solyc05g012580	Unknown protein	-1.32456	0.0317025
Solyc09g005140	hypothetical protein (AHRD V3.3 *-* AT2G30480.5)	-1.32457	0.00641281
Solyc01g081560	Pentatricopeptide repeat (AHRD V3.3 *** A0A200QMV3_9MAGN)	-1.32477	0.00183283
Solyc11g007750	tRNA-thr(GGU) m(6)t(6)A37 methyltransferase (AHRD V3.3 *** A0A1P8B5H4_ARATH)	-1.32699	0.0105691
Solyc03g119950	"Pentatricopeptide repeat-containing protein, chloroplastic (AHRD V3.3 *** A0A2G2WPP9_CAPBA)"	-1.32713	0.0172857
Solyc03g097850	Pentatricopeptide repeat-containing protein (AHRD V3.3 *** A0A2G3A0P2_CAPAN)	-1.32807	0.00158932
Solyc01g060240	Unknown protein	-1.32855	0.0397048
Solyc04g071280	Pentatricopeptide repeat-containing protein (AHRD V3.3 *** A0A2G2WXC0_CAPBA)	-1.32883	0.00557582
Solyc03g113630	"Pentatricopeptide repeat-containing protein, chloroplastic (AHRD V3.3 *** A0A2G2WRC1_CAPBA)"	-1.32951	0.000743611
Solyc01g008290	"Dihydroorotate dehydrogenase (quinone), mitochondrial (AHRD V3.3 *** A0A1U8E220_CAPAN)"	-1.33064	0.000882114
Solyc04g074750	"RNA-binding protein CP33, chloroplastic (AHRD V3.3 *** A0A1J3ILT8_NOCCA)"	-1.33509	0.0033247
Solyc09g056390	Unknown protein	-1.33589	0.0115401
Solyc03g098650	heavy metal-associated isoprenylated plant protein 22-like (AHRD V3.3 *** A0A1U8GHY5_CAPAN)	-1.33641	0.011861
Solyc01g109630	Mitochondrial transcription termination factor family protein (AHRD V3.3 *** A0A1P8AXV9_ARATH)	-1.33762	0.0120043
Solyc01g087040	Photosystem II PsbP (AHRD V3.3 *** A0A200Q959_9MAGN)	-1.33982	0.000427054
Solyc01g103030	Major facilitator superfamily protein (AHRD V3.3 *** A0A2U1PWN6_ARTAN)	-1.34026	0.00810222
Solyc04g074870	"Purine permease 3 (AHRD V3.3 *** A0A1U8GDH3_CAPAN),Pfam:PF16913"	-1.34116	0.0341042
Solyc03g081320	Polyketide cyclase/dehydrase and lipid transport superfamily protein (AHRD V3.3 *** Q9XIR9_ARATH)	-1.3426	0.00266616
Solyc12g006575	Pentatricopeptide repeat-containing protein (AHRD V3.3 *** A0A2G2X343_CAPBA)	-1.35061	0.00507277
Solyc08g082250	"endo-beta-1,4-D-glucanase (Cel8)"	-1.35196	0.00193585
Solyc10g078540	H/ACA ribonucleoprotein complex subunit (AHRD V3.3 *-* A0A2G3BI53_CAPCH)	-1.35277	0.0126105
Solyc06g008940	Elongation factor Tu (AHRD V3.3 *** A0A2G2VZZ7_CAPBA)	-1.35405	0.00145124
Solyc04g015480	BTB/POZ domain protein TNFAIP protein (AHRD V3.3 *** AT4G33480.1)	-1.35417	0.00444942
Solyc02g065560	Pentatricopeptide repeat-containing protein (AHRD V3.3 *** A0A1U8FT74_CAPAN)	-1.35559	0.00256729
Solyc09g065560	Sulfate transporter (AHRD V3.3 *** Q70BL1_BRAOL)	-1.35582	0.0284603
Solyc08g080280	hypothetical protein (AHRD V3.3 *-* AT4G23020.2)	-1.35663	0.00402749
Solyc05g023900	Pentatricopeptide repeat (AHRD V3.3 *** A0A200R3X1_9MAGN)	-1.35861	0.00887852
Solyc03g005820	"Purine permease (AHRD V3.3 *** A0A2U1LZ77_ARTAN),Pfam:PF16913"	-1.36039	0.00626202
Solyc06g006100	Anthranilate synthase (AHRD V3.3 *** A0A2U1KR52_ARTAN)	-1.36088	0.0072249
Solyc03g122080	DUF936 domain-containing protein (AHRD V3.3 *** A0A1Q3B0V3_CEPFO)	-1.36094	0.00912856
Solyc01g108300	Two-component response regulator ARR18 (AHRD V3.3 *** A0A2G2W9W9_CAPBA)	-1.36104	0.0261503
Solyc09g091830	plastid transcriptionally active 5 (AHRD V3.3 *** AT4G13670.1)	-1.36137	0.00431256
Solyc03g117430	Cobalamin biosynthesis protein CobW (AHRD V3.3 *** A0A2T6CU39_9BACT)	-1.3674	0.0059614
Solyc11g005970	Pentatricopeptide repeat (AHRD V3.3 *** A0A200RCH3_9MAGN)	-1.36759	0.0114271
Solyc12g005020	RING/U-box superfamily protein (AHRD V3.3 *** A0A2U1MKC4_ARTAN)	-1.3708	0.0301051
Solyc11g007490	Glycosyltransferase (AHRD V3.3 *** A0A288W8G7_GARJA)	-1.37353	0.0279809
Solyc05g005910	Protein NRT1/ PTR FAMILY 1.2 (AHRD V3.3 *-* A0A1J3FWJ0_NOCCA)	-1.37375	0.0314406
Solyc03g083250	ATP-dependent Clp protease ATP-binding subunit ClpX (AHRD V3.3 *** A0A2G3CX42_CAPCH)	-1.37709	0.00550796
Solyc04g008730	Alpha-galactosidase (AHRD V3.3 *** K4BP29_SOLLC)	-1.38231	0.0275691
Solyc11g007260	DNA-directed RNA polymerase subunit beta (AHRD V3.3 *-* A0A2G2XPV4_CAPBA)	-1.38271	0.0443056
Solyc09g007850	RNA-binding protein (AHRD V3.3 *** A0A2U1PI86_ARTAN)	-1.38563	0.00380382
Solyc08g007690	Subtilisin-like protease (AHRD V3.3 *** Q9LWA3_SOLLC)	-1.386	0.0154635
Solyc01g058170	Agenet domain containing protein (AHRD V3.3 *** A0A2P5F5R4_TREOI)	-1.38933	0.0132334
Solyc04g076190	Eukaryotic aspartyl protease family protein (AHRD V3.3 *** F4K5B9_ARATH)	-1.3917	0.00567269
Solyc07g054170	Expansin-B1 (AHRD V3.3 *** A0A1U8HBL3_CAPAN)	-1.40159	0.0100336
Solyc02g090430	MAP kinase kinase kinase 20	-1.40257	0.0185941
Solyc02g087560	Pentatricopeptide repeat (AHRD V3.3 *** A0A200QC49_9MAGN)	-1.40612	0.00284256
Solyc01g095680	Plant organelle RNA recognition domain containing protein (AHRD V3.3 *-* A0A2P5DTG0_TREOI)	-1.41155	0.00252954
Solyc06g082760	50S ribosomal protein L17 (AHRD V3.3 *** A0A1U8H2A3_CAPAN)	-1.41553	0.00125578
Solyc01g009670	Poly(A) polymerase I (AHRD V3.3 *** A0A1J3JYV1_NOCCA)	-1.41707	0.00428608
Solyc09g010860	expansin precursor 4	-1.42142	0.0409417
Solyc01g049880	Unknown protein	-1.42429	0.0318629
Solyc02g092200	hypothetical protein (AHRD V3.3 *-* AT5G67640.1)	-1.42457	0.00992228
Solyc10g086750	Myosin-M heavy protein (AHRD V3.3 *-* Q5XVA3_ARATH)	-1.42776	0.0146076
Solyc05g150152	Photosystem I reaction centre subunit N protein (AHRD V3.3 *** A0A2U1NHW7_ARTAN)	-1.42933	0.0108244
Solyc03g096610	Pentatricopeptide repeat-containing protein (AHRD V3.3 *** A0A2G2YMG9_CAPAN)	-1.43019	0.0420664
Solyc05g012510	"Alpha-1,4 glucan phosphorylase (AHRD V3.3 *** A0A2G2VL62_CAPBA)"	-1.43565	0.0243107
Solyc02g080320	"RNA pseudouridine synthase 6, chloroplastic (AHRD V3.3 *** A0A2G2VBE2_CAPBA)"	-1.43709	0.00247723
Solyc08g082650	Cellulose synthase (AHRD V3.3 *-* A0A200QCL6_9MAGN)	-1.4397	0.0266189
Solyc05g012100	Fructokinase-like protein 2 (AHRD V3.3 *** D9IWP0_NICBE)	-1.44132	0.000781709
Solyc01g098630	"Mitochondrial inner membrane translocase complex, subunit Tim44-related protein (AHRD V3.3 *** B3H4A1_ARATH)"	-1.44297	0.0291208
Solyc04g079740	tRNA-processing ribonuclease BN (AHRD V3.3 *** AT1G48460.1)	-1.44336	0.00208784
Solyc03g097855	Unknown protein	-1.4497	0.00550796
Solyc09g055940	Bile acid:sodium symporter (AHRD V3.3 *** A0A200PU00_9MAGN)	-1.44988	0.0247063
Solyc06g008220	"Multiple organellar RNA editing factor 2, chloroplastic (AHRD V3.3 *** A0A2G3C3Y9_CAPCH)"	-1.45241	0.00152817
Solyc06g064600	Pentatricopeptide repeat-containing protein (AHRD V3.3 *** A0A1U8EK42_CAPAN)	-1.45458	0.0100336
Solyc02g086600	Polyribonucleotide nucleotidyltransferase (AHRD V3.3 *** A0A2U1PID0_ARTAN)	-1.4559	0.00239424
Solyc03g005030	hypothetical protein (AHRD V3.3 *-* AT3G01860.1)	-1.456	0.0404888
Solyc09g007040	"Pentatricopeptide repeat-containing protein, mitochondrial (AHRD V3.3 *** A0A2G2VZH6_CAPBA)"	-1.45602	0.0288965
Solyc01g058160	Duf724 domain-containing protein 3 (AHRD V3.3 *** A0A314KQ04_NICAT)	-1.45988	0.0164138
Solyc11g008850	"protease Do-like 10, mitochondrial (AHRD V3.3 *** A0A2I4HM77_9ROSI)"	-1.4614	0.00264216
Solyc11g071620	aldehyde oxidase 1	-1.4642	0.0157508
Solyc07g062930	"Ribosomal L11 methyltransferase (AHRD V3.3 *** A0A200PQ76_9MAGN),Pfam:PF06325"	-1.46489	0.0078555
Solyc11g006210	Unknown protein	-1.46858	0.0353954
Solyc12g009440	DnaJ/Hsp40 cysteine-rich domain superfamily protein (AHRD V3.3 *** Q9SN73_ARATH)	-1.46926	0.000882114
Solyc03g122360	Cytochrome P450 (AHRD V3.3 *** Q43795_TOBAC)	-1.47253	0.0480359
Solyc03g007460	Solanum lycopersicum Cytokinin Response Factor 4	-1.47394	0.0164766
Solyc10g078750	Zinc finger transcription factor 59	-1.47471	0.00452786
Solyc04g056370	"Pentatricopeptide repeat-containing protein, chloroplastic (AHRD V3.3 *** A0A1J3DTL1_NOCCA)"	-1.48265	0.00126554
Solyc09g007055	Unknown protein	-1.48484	0.0125132
Solyc06g069700	Pentatricopeptide repeat (PPR) superfamily protein (AHRD V3.3 *** A0A2U1KU72_ARTAN)	-1.48802	0.00294769
Solyc06g034390	Protein EXORDIUM-like 7 (AHRD V3.3 *** A0A2G2X692_CAPBA)	-1.48939	0.0496484
Solyc08g014130	Isopropylmalate synthase (AHRD V3.3 *** K4CJ46_SOLLC)	-1.49117	0.00162454
Solyc01g011230	Eukaryotic aspartyl protease family protein (AHRD V3.3 *-* Q0WQ50_ARATH)	-1.49502	0.0458143
Solyc10g051377	RNA-binding protein (AHRD V3.3 *** O24106_NICGU)	-1.49887	0.0140107
Solyc10g008440	Expansin-B3 (AHRD V3.3 *** A0A2G3BCT4_CAPCH)	-1.49904	0.0284099
Solyc12g094550	At1g76250 (AHRD V3.3 *** Q8GX25_ARATH)	-1.49985	0.0209279
Solyc07g054220	Ethylene-responsive transcription factor (AHRD V3.3 *** A0A2G3C0R2_CAPCH)	-1.50086	0.0238453
Solyc08g014100	Pentatricopeptide repeat-containing protein (AHRD V3.3 *** A0A1U8EU96_CAPAN)	-1.50236	0.00239424
Solyc06g075150	Auxin Response Factor 10B	-1.50311	0.00432751
Solyc04g054340	hypothetical protein (AHRD V3.3 -** AT5G65207.1)	-1.50407	0.0139406
Solyc05g054110	Rho GDP-dissociation inhibitor 1 (AHRD V3.3 *** A0A2G2WV63_CAPBA)	-1.50488	0.00447193
Solyc03g007840	Pentatricopeptide repeat (AHRD V3.3 *** A0A200PUJ6_9MAGN)	-1.50788	0.00213101
Solyc11g006200	Homeobox domain-containing protein/DDT domain-containing protein (AHRD V3.3 *** A0A1Q3BK61_CEPFO)	-1.51365	0.00488366
Solyc03g119970	"ADP,ATP carrier protein (AHRD V3.3 *** A0A2G3D148_CAPCH)"	-1.51673	0.0202214
Solyc08g077140	"Pentatricopeptide repeat-containing protein, chloroplastic (AHRD V3.3 *-* A0A2G3AFE9_CAPAN)"	-1.51762	0.00833861
Solyc03g007860	"Protein PAM68, chloroplastic (AHRD V3.3 *** A0A2G2YAA0_CAPAN)"	-1.5205	0.00301236
Solyc06g007980	Sterol 3-beta-glucosyltransferase (AHRD V3.3 *** B6U4Q7_MAIZE)	-1.52419	0.0427263
Solyc11g011860	Pentatricopeptide repeat-containing protein (AHRD V3.3 *** A0A2G2VDJ9_CAPBA)	-1.5295	0.00446677
Solyc11g007160	RNA-binding (RRM/RBD/RNP motifs) family protein (AHRD V3.3 *** A0A1I9LPX6_ARATH)	-1.53444	0.00617144
Solyc09g082400	Pentatricopeptide repeat-containing protein (AHRD V3.3 *** A0A2G3A8J1_CAPAN)	-1.53699	0.0172849
Solyc04g050990	"F-box domain, Phloem protein 2-like protein (AHRD V3.3 *** A0A2U1PQ05_ARTAN)"	-1.54236	0.0318281
Solyc09g066150	Cytochrome P450 (AHRD V3.3 *** A0A200Q4A2_9MAGN)	-1.54541	0.0189971
Solyc03g113860	Ribosomal RNA small subunit methyltransferase G-like protein (AHRD V3.3 *** A0A2K3PF28_TRIPR)	-1.54624	0.00260436
Solyc06g050250	Adenine/guanine permease AZG1 (AHRD V3.3 *** A0A2G2WI90_CAPBA)	-1.54747	0.0258777
Solyc03g093630	Pentatricopeptide repeat-containing protein (AHRD V3.3 *** A0A2I0X046_9ASPA)	-1.54818	0.0147297
Solyc12g019740	"Thioredoxin-like 1-1, chloroplastic (AHRD V3.3 *** A0A1U8F9B4_CAPAN)"	-1.55178	0.0161588
Solyc04g063300	Pentatricopeptide repeat-containing protein (AHRD V3.3 *** A0A1U8GNF2_CAPAN)	-1.55467	0.00227391
Solyc01g008500	Receptor-like protein kinase (AHRD V3.3 *** A0A2K3L8M9_TRIPR)	-1.55891	0.0473277
Solyc01g109660	meloidogyne-induced giant cell protein DB275	-1.55997	0.0402316
Solyc05g053000	AT-hook motif nuclear-localized protein (AHRD V3.3 *** A0A2G2WTS2_CAPBA)	-1.5618	0.0443556
Solyc03g093240	nitric oxide synthase 1	-1.56689	0.00607507
Solyc06g069880	protein PHYTOCHROME KINASE SUBSTRATE 3-like (AHRD V3.3 *** A0A2I4FQS5_9ROSI)	-1.56809	0.0197437
Solyc08g007225	"Phospholipase A1-Ibeta2, chloroplastic (AHRD V3.3 *** A0A2G3BPM7_CAPCH)"	-1.56924	0.00612653
Solyc04g007410	transmembrane protein (AHRD V3.3 *-* AT3G45050.4)	-1.57267	0.0026278
Solyc06g054540	E3 ubiquitin-protein ligase MIEL1-like (AHRD V3.3 *** A0A1S4BAM5_TOBAC)	-1.5763	0.0244517
Solyc01g099840	Dormancy/auxin associated protein (AHRD V3.3 *** A0A2K3MXX9_TRIPR)	-1.57788	0.0163407
Solyc12g096660	type I inositol polyphosphate 5-phosphatase 12-like (AHRD V3.3 *** A0A2I4G632_9ROSI)	-1.57861	0.0163407
Solyc07g014730	Phospholipase A2-alpha (AHRD V3.3 *** A0A2G2WBQ3_CAPBA)	-1.58006	0.0389867
Solyc03g111050	CONSTANS interacting protein 5	-1.58036	0.00183283
Solyc01g056850	CTP synthase (AHRD V3.3 *** A0A2G2XFG8_CAPBA)	-1.58386	0.00048364
Solyc08g082660	Cellulose synthase (AHRD V3.3 *** A0A200QCL6_9MAGN)	-1.58483	0.0164235
Solyc02g085230	U3 small nucleolar RNA-associated protein 22 (AHRD V3.3 *** A0A1Y1I3P1_KLENI)	-1.58594	0.000882114
Solyc04g077780	LIM domain-containing protein (AHRD V3.3 *** A0A1Q3ALK2_CEPFO)	-1.58699	0.00575845
Solyc02g063280	stress response protein (AHRD V3.3 *-* AT1G60640.2)	-1.58872	0.00231134
Solyc03g083090	"Starch synthase, chloroplastic/amyloplastic (AHRD V3.3 *** K4BI85_SOLLC)"	-1.59197	0.00424235
Solyc11g073130	Very-long-chain (3R)-3-hydroxyacyl-CoA dehydratase (AHRD V3.3 *** A0A2G2YGA2_CAPAN)	-1.60385	0.0059194
Solyc03g111360	Oxygen-independent coproporphyrinogen-III oxidase-like protein (AHRD V3.3 *** A0A2G3CCW7_CAPCH)	-1.60578	0.00433482
Solyc01g094280	Bifunctional protein folD (AHRD V3.3 *** A0A2K3NTE4_TRIPR)	-1.6062	0.00027839
Solyc02g078450	tetraspanin-19-like (AHRD V3.3 *** A0A2I4GWP3_9ROSI)	-1.61376	0.0279809
Solyc08g075490	9-cis-epoxycarotenoid dioxygenase (AHRD V3.3 *** A0A193PR95_9LILI)	-1.61639	0.0114346
Solyc02g067690	Glycosyltransferase (AHRD V3.3 *** A0A2U1M9M1_ARTAN)	-1.62507	0.0257842
Solyc08g077130	Unknown protein	-1.62513	0.00832169
Solyc02g069920	"2-succinylbenzoate--CoA ligase, chloroplastic/peroxisomal (AHRD V3.3 *** A0A2G2XDL4_CAPBA)"	-1.62647	0.00324656
Solyc07g065200	Mitochondrial import inner membrane translocase subunit TIM22-3 (AHRD V3.3 *** A0A1U8HD72_CAPAN)	-1.62907	0.000942874
Solyc05g015150	Receptor protein kinase-like protein (AHRD V3.3 *** A0A2R6QRC2_ACTCH)	-1.63862	0.0117166
Solyc03g150142	Unknown protein	-1.64105	0.00381469
Solyc07g049230	RmlC-like cupins superfamily protein (AHRD V3.3 *** AT2G32650.2)	-1.64306	0.00213336
Solyc07g005170	Pentatricopeptide repeat-containing protein (AHRD V3.3 *** A0A2I0WLE8_9ASPA)	-1.64517	0.00783338
Solyc03g031600	Peroxisomal membrane protein PMP22 (AHRD V3.3 *** A0A2G3CKH8_CAPCH)	-1.64622	0.0161588
Solyc08g067840	Photosystem II reaction center PsbP family protein (AHRD V3.3 *** A0A0F7GYP2_9ROSI)	-1.65209	0.0065399
Solyc01g090510	Pentatricopeptide repeat (AHRD V3.3 *** A0A200QT61_9MAGN)	-1.6543	0.00334052
Solyc08g065940	Zinc finger CCCH domain-containing protein 20 (AHRD V3.3 *** A0A1U8E1G0_CAPAN)	-1.65484	0.0136822
Solyc03g005770	"Chlorophyll a-b binding protein, chloroplastic (AHRD V3.3 *** A0A2G2W7Q4_CAPBA)"	-1.66342	0.00938767
Solyc02g070390	protein PLASTID TRANSCRIPTIONALLY ACTIVE 12 (AHRD V3.3 *** A0A2I4GUX2_9ROSI)	-1.6722	0.00177946
Solyc06g008530	Unknown protein	-1.67418	0.0156211
Solyc09g074560	Zinc finger protein CONSTANS-LIKE 15 (AHRD V3.3 *** A0A2G3CTS9_CAPCH)	-1.67646	0.0281252
Solyc03g031560	UDP-3-O-acylglucosamine N-acyltransferase (AHRD V3.3 *** A0A2S4MKT6_9BRAD)	-1.68251	0.0125676
Solyc04g014520	transmembrane protein 45B-like (AHRD V3.3 *** A0A2I4DQK0_9ROSI)	-1.68594	0.0401849
Solyc03g096830	"Pentatricopeptide repeat-containing protein, chloroplastic (AHRD V3.3 *** A0A2G2X7V2_CAPBA)"	-1.68785	0.00665595
Solyc01g079600	Alpha/beta-Hydrolases superfamily protein (AHRD V3.3 *** A0A2U1L2I9_ARTAN)	-1.69289	0.0436831
Solyc06g019200	Ethylene-dependent gravitropism-deficient and yellow-green-like 2 (AHRD V3.3 *** F4K0T6_ARATH)	-1.69324	0.0184781
Solyc06g009190	Pectinesterase (AHRD V3.3 *** A0A2G3C3P4_CAPCH)	-1.6947	0.00515835
Solyc08g081620	"LEU13054 endo-1,4-beta-glucanase precursor"	-1.69516	0.0103115
Solyc11g068680	NF-kappa-B inhibitor-like protein (AHRD V3.3 *** AT5G22340.1)	-1.69907	0.00139692
Solyc04g071140	Serine decarboxylase (AHRD V3.3 *** A0A2G3CMP8_CAPCH)	-1.7038	0.0104822
Solyc08g079880	Subtilisin-like protease (AHRD V3.3 *** Q9LWA3_SOLLC)	-1.71185	0.0494247
Solyc09g042290	Pentatricopeptide repeat-containing protein (AHRD V3.3 *** A0A2U1LWS3_ARTAN)	-1.71764	0.0110643
Solyc05g053100	Dihydrolipoyl dehydrogenase-like protein (AHRD V3.3 *** A0A2K3PDU3_TRIPR)	-1.71951	0.0128097
Solyc02g062630	Pentatricopeptide repeat-containing protein (AHRD V3.3 *** A0A2G3A498_CAPAN)	-1.72344	0.00714053
Solyc05g007070	Alpha-amylase (AHRD V3.3 *** A0A2G2YEB6_CAPAN)	-1.72573	0.00810222
Solyc07g053530	Fasciclin-like arabinogalactan protein 9 (AHRD V3.3 *** A0A1U8HBV4_CAPAN)	-1.7397	0.0241097
Solyc10g009580	Glycosyltransferase (AHRD V3.3 *** A0A2I4F8D3_9ROSI)	-1.74131	0.0171072
Solyc04g005770	Pentatricopeptide repeat-containing protein (AHRD V3.3 *** A0A2G2ZHE2_CAPAN)	-1.74403	0.0415599
Solyc08g081170	"UDP-N-acetylmuramoyl-L-alanyl-D-glutamate--2, 6-diaminopimelate ligase (AHRD V3.3 *** A0A1J3G2W3_NOCCA)"	-1.74539	0.00111833
Solyc02g092140	PHLOEM 2-LIKE A10 protein (AHRD V3.3 *** A0A2K3MSF3_TRIPR)	-1.75493	0.0402033
Solyc05g012110	6-phosphogluconolactonase (AHRD V3.3 *** B6U0H2_MAIZE)	-1.75714	0.00290794
Solyc05g008290	Multicopper oxidase LPR1 (AHRD V3.3 *-* A0A2G2VKE3_CAPBA)	-1.76465	0.00105693
Solyc08g075280	AT4g19390/T5K18_170 (AHRD V3.3 *-* Q94JM4_ARATH)	-1.76643	0.0117718
Solyc03g116670	Tetratricopeptide repeat (TPR)-like superfamily protein (AHRD V3.3 *-* F4K464_ARATH)	-1.77218	0.0202374
Solyc02g067360	"Protease Do-like 8, chloroplastic (AHRD V3.3 *** A0A2G3A5X1_CAPAN)"	-1.77805	0.00616712
Solyc11g018715	Unknown protein	-1.78237	0.0414868
Solyc03g005280	Aspartic proteinase A1 (AHRD V3.3 *** A0A2G3CJM2_CAPCH)	-1.78321	0.0150117
Solyc05g010590	WPP domain-interacting tail-anchored protein 2 (AHRD V3.3 *** A0A1J3HWE7_NOCCA)	-1.78838	0.0137358
Solyc03g025430	Transmembrane protein (AHRD V3.3 *** Q9FHB8_ARATH)	-1.79113	0.0451886
Solyc01g067680	Tubby-like F-box protein (AHRD V3.3 *** A0A2G3DFX8_CAPCH)	-1.79655	0.0176995
Solyc09g010390	hypothetical protein (AHRD V3.3 *** AT3G53630.1)	-1.79842	0.00541033
Solyc12g089140	Erythronate-4-phosphate dehydrogenase family protein (AHRD V3.3 *** Q8VYC6_ARATH)	-1.80073	0.00832169
Solyc01g097670	Pentatricopeptide repeat (AHRD V3.3 *** A0A200PUU8_9MAGN)	-1.80396	0.000803646
Solyc08g082490	GDSL esterase/lipase-like (AHRD V3.3 *** A0A2Z7BHU2_9LAMI)	-1.80829	0.0149825
Solyc11g011990	plastid terminal oxidase	-1.81194	0.0179666
Solyc08g007230	Ethylene-responsive transcription factor 2 (AHRD V3.3 *** A0A2G3DC56_CAPCH)	-1.81227	0.0491508
Solyc02g083835	Chaperone protein DnaJ (AHRD V3.3 *** A0A2G2XG76_CAPBA)	-1.82783	0.00547911
Solyc09g010220	lysosomal Pro-X carboxypeptidase (AHRD V3.3 *** A0A2I4EKY3_9ROSI)	-1.83015	0.0287666
Solyc12g040790	Phosphoethanolamine N-methyltransferase (AHRD V3.3 *** A0A2G3A318_CAPAN)	-1.84299	0.0246228
Solyc04g015620	DUF642 domain-containing protein (AHRD V3.3 *** A0A1Q3AUQ6_CEPFO)	-1.84479	0.0109388
Solyc02g081560	Methionyl-tRNA synthetase (AHRD V3.3 *** Q8RXY3_ARATH)	-1.85557	0.0245963
Solyc06g076350	LePCL1	-1.85847	0.0439409
Solyc06g075170	Senescence regulator S40 (AHRD V3.3 *** A0A200QID2_9MAGN)	-1.87145	0.0279756
Solyc08g082670	Cellulose synthase (AHRD V3.3 *** A0A200QCL6_9MAGN)	-1.87365	0.043737
Solyc01g095270	DUF2358 domain-containing protein (AHRD V3.3 *** A0A1Q3BPE1_CEPFO)	-1.87979	0.0075556
Solyc05g052980	Protein phosphatase 2C (AHRD V3.3 *** A0A2U1LBV4_ARTAN)	-1.88879	0.0105637
Solyc07g007150	hypothetical protein (AHRD V3.3 -** AT5G35090.1)	-1.89222	0.0320603
Solyc08g065260	YCF36%2C putative (DUF1230) (AHRD V3.3 *** AT5G11840.1)	-1.89632	0.00664963
Solyc04g071120	Protein kinase domain (AHRD V3.3 *** A0A200RCD5_9MAGN)	-1.89862	0.00177946
Solyc01g095740	RNA helicase DEAD5	-1.90205	0.000421961
Solyc05g010340	Uridine kinase (AHRD V3.3 *** A0A200QQP2_9MAGN)	-1.91428	0.00619286
Solyc05g052520	Protein phosphatase 2C (AHRD V3.3 *** O24078_MEDSA)	-1.92345	0.0404279
Solyc07g006990	Pentatricopeptide repeat-containing protein (AHRD V3.3 *** A0A2I0V6S7_9ASPA)	-1.92949	0.00260436
Solyc02g079770	"Multiple organellar RNA editing factor 9, chloroplastic (AHRD V3.3 *** MORF9_ARATH)"	-1.93122	0.00281987
Solyc06g084320	EID1-like F-box protein 3 (AHRD V3.3 *** A0A2G2ZF18_CAPAN)	-1.93825	0.0145508
Solyc05g006130	RNA helicase DEAD17	-1.9498	0.00126099
Solyc02g088310	Ethylene-responsive transcription factor (AHRD V3.3 *** A0A2G2V9D3_CAPBA)	-1.9578	0.0106291
Solyc07g005870	FAD dependent oxidoreductase (AHRD V3.3 *** L7VQJ3_CLOSH)	-1.97585	0.00617144
Solyc11g006060	"Rubisco accumulation factor 1, chloroplastic (AHRD V3.3 *** A0A2G2VFE2_CAPBA)"	-1.97653	0.000846466
Solyc02g068760	Pentatricopeptide repeat-containing protein (AHRD V3.3 *** A0A2G3A6F7_CAPAN)	-1.98354	0.0252632
Solyc06g053980	Chlorophyllase 2 (AHRD V3.3 *** A0A2U1KJW6_ARTAN)	-2.01363	0.0473155
Solyc03g093340	Uncharacterized conserved protein (UCP012943) (AHRD V3.3 *** AT4G25170.1)	-2.01627	0.0194839
Solyc07g055470	Cytochrome (AHRD V3.3 *** A0A2G2Z447_CAPAN)	-2.02078	0.0408635
Solyc06g051660	Protein EARLY FLOWERING 4 (AHRD V3.3 *** A0A2G2WA22_CAPBA)	-2.03881	0.0452469
Solyc08g075500	Pentatricopeptide repeat-containing protein (AHRD V3.3 *** A0A2K3N651_TRIPR)	-2.05145	0.000992467
Solyc10g086150	RNA-binding protein (AHRD V3.3 *** A0A2U1PI86_ARTAN)	-2.05423	0.00401685
Solyc12g094380	Thioredoxin superfamily protein (AHRD V3.3 *** A0A2U1PXF3_ARTAN)	-2.05957	0.0174122
Solyc07g055050	ATP synthase protein I-related protein (AHRD V3.3 *** A0A2U1Q771_ARTAN)	-2.06701	0.0239244
Solyc12g042770	Post-illumination chlorophyll fluorescence increase (AHRD V3.3 *** A0A2U1NCC2_ARTAN)	-2.06935	0.0124527
Solyc07g056570	notabilis	-2.07411	0.0111072
Solyc03g078730	Glycosyltransferase (AHRD V3.3 *-* A0A2U1NU39_ARTAN)	-2.07639	0.044743
Solyc01g081020	Pentatricopeptide repeat (AHRD V3.3 *** A0A200Q8N4_9MAGN)	-2.07939	0.00498014
Solyc03g111260	Ribonuclease J (AHRD V3.3 *** A0A1J3CQJ0_NOCCA)	-2.08773	0.00191045
Solyc07g007180	RING U-box superfamily protein (AHRD V3.3 *-* A0A0U9HLC9_KLENI)	-2.088	0.0267799
Solyc07g065500	Nuclear transcription factor Y subunit B-3 (AHRD V3.3 *** A0A2G2WFH7_CAPBA)	-2.09829	0.00838164
Solyc07g041720	Germin-like protein (AHRD V3.3 *** S8E4K0_9LAMI)	-2.09902	0.0224691
Solyc06g082030	2-oxoglutarate (2OG) and Fe(II)-dependent oxygenase superfamily protein (AHRD V3.3 *** Q9LUZ1_ARATH)	-2.1023	0.0117124
Solyc07g052480	isocitrate lyase LEU18678	-2.10361	0.0204108
Solyc03g098640	Peroxisomal membrane MPV17/PMP22-like protein (AHRD V3.3 *-* A8J1X1_CHLRE)	-2.11584	0.000374604
Solyc01g100910	WAT1-related protein (AHRD V3.3 *** K4B1C2_SOLLC)	-2.12704	0.0440452
Solyc02g071820	LRR_1 domain-containing protein/Pkinase_Tyr domain-containing protein/Malectin domain-containing protein (AHRD V3.3 *** A0A1Q3CJY9_CEPFO)	-2.1344	0.0239434
Solyc12g095910	cysteine protease	-2.13919	0.00269995
Solyc02g070800	DUF561 domain-containing protein (AHRD V3.3 *** A0A1Q3DH97_CEPFO)	-2.1393	0.0317469
Solyc03g013340	NOD26-like intrinsic protein 2.1	-2.1476	0.00560808
Solyc10g011910	WRKY transcription factor 25	-2.15124	0.0472615
Solyc03g113060	ABC transporter A family member 7 (AHRD V3.3 *** A0A2G2WRJ6_CAPBA)	-2.15233	0.00700152
Solyc04g025287	Retrovirus-related Pol polyprotein from transposon TNT 1-94 (AHRD V3.3 *-* A0A2K3LF16_TRIPR)	-2.16994	0.0428137
Solyc05g055540	Major facilitator superfamily (AHRD V3.3 *** A0A2U1MQP6_ARTAN)	-2.1946	0.0331131
Solyc01g079470	Unknown protein	-2.20201	0.038291
Solyc03g113460	"Short-chain dehydrogenase reductase 4 (AHRD V3.3 *** A0A2G2WRF5_CAPBA),Pfam:PF13561"	-2.2097	0.0157886
Solyc07g045080	2-alkenal reductase (NADP(+)-dependent)-like (AHRD V3.3 *** A0A2I4GX13_9ROSI)	-2.21558	0.00373936
Solyc07g005930	DNA-directed RNA polymerase (AHRD V3.3 *** A0A2G3BXA8_CAPCH)	-2.22471	0.00255906
Solyc02g087860	Transcription factor PRE5 (AHRD V3.3 *** A0A1U8FQB1_CAPAN)	-2.23601	0.0067675
Solyc01g096400	Transglut_core2 domain-containing protein (AHRD V3.3 *** A0A1Q3C505_CEPFO)	-2.23648	0.0296318
Solyc12g005300	"Chlorophyllase 2 (AHRD V3.3 *** C1JZ62_9ROSI),Pfam:PF12740"	-2.277	0.0281764
Solyc02g071090	"Purine permease (AHRD V3.3 *** A0A2U1LZ22_ARTAN),Pfam:PF16913"	-2.28011	0.0268038
Solyc03g078720	Glycosyltransferase (AHRD V3.3 *** A0A288W8G3_GARJA)	-2.29493	0.0395111
Solyc12g042950	"ADP,ATP carrier protein (AHRD V3.3 *** A0A2G2Y8J4_CAPAN)"	-2.3044	0.00304839
Solyc10g006900	light dependent NADH:protochlorophyllide oxidoreductase 3 s2	-2.31994	0.00114436
Solyc03g006490	Stem-specific protein TSJT1 (AHRD V3.3 *** A0A2G2WW08_CAPBA)	-2.32465	0.0210989
Solyc09g009480	F-box protein (AHRD V3.3 *** A0A2K3LAB0_TRIPR)	-2.3415	0.0257527
Solyc01g006020	BnaCnng41690D protein (AHRD V3.3 *** A0A078JEK8_BRANA)	-2.36059	0.00770546
Solyc04g074920	Glycosyltransferase AER61 (AHRD V3.3 *** A0A200QXY3_9MAGN)	-2.36418	0.042987
Solyc01g081040	RING/U-box superfamily protein (AHRD V3.3 *** A0A2U1LC40_ARTAN)	-2.38158	0.0195293
Solyc07g054430	folic acid binding / transferase (AHRD V3.3 *** AT2G20830.4)	-2.39145	0.00105883
Solyc09g065840	Single-stranded DNA-binding protein (AHRD V3.3 *-* A0A2T6CTD5_9BACT)	-2.39991	0.00446708
Solyc04g007790	Sn-1 protein (AHRD V3.3 *** Q42393_CAPAN)	-2.41354	0.00265814
Solyc01g068075	Unknown protein	-2.42338	0.0201483
Solyc06g005690	Pentatricopeptide repeat-containing protein (AHRD V3.3 *** A0A2G2WHX5_CAPBA)	-2.42594	0.0376049
Solyc05g010240	Chaperonin-60 beta4 (AHRD V3.3 *** A0A0F7J500_9ROSI)	-2.42802	0.0140306
Solyc08g062960	Heat shock transcription factor (AHRD V3.3 *-* A0A1Y1I763_KLENI)	-2.434	0.0180317
Solyc02g077770	F-box domain-containing protein (AHRD V3.3 *** A0A2U1MSG2_ARTAN)	-2.43412	0.0281993
Solyc06g076470	Plant/T7H20-70 protein (AHRD V3.3 *** G7L5L0_MEDTR)	-2.45218	0.00199186
Solyc03g098580	Pentatricopeptide repeat (AHRD V3.3 *** A0A200QIL9_9MAGN)	-2.46348	0.00805809
Solyc10g008120	O-methyltransferase (AHRD V3.3 *** A0A1B4Z3W3_9ROSA)	-2.4654	0.00166074
Solyc12g094620	catalase	-2.46692	0.0040922
Solyc04g080700	Bifunctional nuclease 2 (AHRD V3.3 *** A0A2G3AX92_CAPCH)	-2.4763	0.00498014
Solyc01g080020	Eukaryotic aspartyl protease family protein (AHRD V3.3 *** A0A2U1ML86_ARTAN)	-2.48386	0.00784246
Solyc07g045090	2-alkenal reductase (NADP(+)-dependent)-like (AHRD V3.3 *** A0A2I4GX13_9ROSI)	-2.48925	0.0040922
Solyc01g108710	Unknown protein	-2.49661	0.0413227
Solyc02g032660	Protein DETOXIFICATION (AHRD V3.3 *** A0A328DGG9_9ASTE)	-2.51363	0.0185941
Solyc01g108330	transmembrane protein (AHRD V3.3 *-* AT2G26520.1)	-2.53098	0.0123861
Solyc02g090390	Protein kinase (AHRD V3.3 *** O65765_CRAPL)	-2.53964	0.0133715
Solyc10g079840	Peptide chain release factor 2-like protein (AHRD V3.3 *** A0A2K3N7D8_TRIPR)	-2.54512	0.0229491
Solyc05g045953	Unknown protein	-2.55081	0.038157
Solyc12g056650	Protein GIGANTEA (AHRD V3.3 *** A0A2G3B3F7_CAPCH)	-2.5968	0.00266616
Solyc10g150112	TCP transcription factor 19 (AHRD V3.3 *** G3BGV9_SOLLC)	-2.63153	0.0308994
Solyc02g077880	Auxin-repressed protein (AHRD V3.3 *** A9YSI8_TOBAC)	-2.63638	0.00121435
Solyc07g024000	NAD(P)-binding Rossmann-fold superfamily protein (AHRD V3.3 *** F4JSA6_ARATH)	-2.64316	0.00477148
Solyc08g005960	Bifunctional inhibitor/lipid-transfer protein/seed storage 2S albumin superfamily protein (AHRD V3.3 *** A0A2U1PU47_ARTAN)	-2.65998	0.00241578
Solyc06g067870	2-oxoglutarate (2OG) and Fe(II)-dependent oxygenase superfamily protein (AHRD V3.3 *** A0A2U1LXB2_ARTAN)	-2.66568	0.0376547
Solyc08g006770	2-oxoglutarate (2OG) and Fe(II)-dependent oxygenase superfamily protein (AHRD V3.3 *** A0A2U1MCV6_ARTAN)	-2.75181	0.0483747
Solyc07g006620	Protein kinase superfamily protein (AHRD V3.3 *** A0A2U1L2N8_ARTAN)	-2.77368	0.00626202
Solyc12g043150	Regulator of Vps4 activity in the MVB pathway protein (AHRD V3.3 *-* Q8L402_ARATH)	-2.78037	0.00619286
Solyc07g007000	Protein trichome birefringence (AHRD V3.3 *-* A0A1J3I8M9_NOCCA)	-2.81674	0.0310752
Solyc03g118170	Glycine--tRNA ligase (AHRD V3.3 *** A0A2G3A2W4_CAPAN)	-2.85933	0.00390468
Solyc11g071460	NAD(P)-binding Rossmann-fold superfamily protein (AHRD V3.3 *** A0A2U1PI79_ARTAN)	-2.86952	0.0191292
Solyc04g050850	Protein Ycf2 (AHRD V3.3 *-* A0A172MBP1_9SOLA)	-2.87104	0.0377743
Solyc10g084950	Protein NRT1/ PTR FAMILY 5.7 (AHRD V3.3 *** A0A2G2VUL0_CAPBA)	-2.93021	0.0306481
Solyc01g108900	pollen leucine rich repeat domain-extensin	-2.93337	0.0494247
Solyc06g071820	BTB/POZ and TAZ domain-containing protein 1 (AHRD V3.3 *** A0A2G3BFP5_CAPCH)	-2.99232	0.036929
Solyc05g026490	Phosphomannomutase/phosphoglucomutase (AHRD V3.3 *** A0A1J3D7Z0_NOCCA)	-3.05317	0.00202734
Solyc12g094400	Major facilitator superfamily (AHRD V3.3 *** A0A2U1P5G0_ARTAN)	-3.14277	0.0362587
Solyc01g100230	DnaJ-like protein subfamily B member 6 (AHRD V3.3 *** A0A2G2V7W8_CAPBA)	-3.2097	0.00293598
Solyc04g071800	Cytochrome P450 (AHRD V3.3 *-* A0A200Q069_9MAGN)	-3.26972	0.000789326
Solyc06g006080	Phosphomethylpyrimidine synthase (AHRD V3.3 *** A0A2G3C580_CAPCH)	-3.54037	0.00383262
Solyc05g052410	Dehydration-responsive element-binding protein 2A (AHRD V3.3 *** A0A1U8GX89_CAPAN)	-3.57043	0.0430963
Solyc06g069150	hypothetical protein (AHRD V3.3 *** AT1G13360.1)	-3.61645	0.0489467
Solyc07g054750	Wound-responsive family protein (AHRD V3.3 *-* A0A2U1LJB1_ARTAN)	-3.79945	0.043737
Solyc12g009110	"O-methyltransferase, putative (AHRD V3.3 *** B9SUX6_RICCO)"	-3.80948	0.0151362
Solyc12g013710	light dependent NADH:protochlorophyllide oxidoreductase 1	-3.90833	0.00166074
Solyc04g071990	Protein GIGANTEA (AHRD V3.3 *** A0A2G2ZPW3_CAPAN)	-3.93211	0.018233
Solyc08g082640	Cellulose synthase (AHRD V3.3 *** A0A200QCL6_9MAGN)	-3.94726	0.0317025
Solyc10g078920	"Thioredoxin-like 3-1, chloroplastic (AHRD V3.3 *** A0A2G3BHN6_CAPCH)"	-4.00008	0.00770546
Solyc02g065190	Cytochrome P450 (AHRD V3.3 *** A0A1U9X5Y9_THAGA)	-4.03483	0.0375189
Solyc04g005555	CASP-like protein 4A1 isoform X1 (AHRD V3.3 *-* XP_010108714.1)	-4.14674	0.0162716
Solyc03g006410	PDDEXK-like protein (AHRD V3.3 *** A0A2U1QIN2_ARTAN)	-4.26531	0.0106538
Solyc12g006440	transmembrane protein (AHRD V3.3 *** AT3G22210.1)	-4.29993	0.0375189
Solyc07g064160	"Thiamine thiazole synthase, chloroplastic (AHRD V3.3 *** A0A2G2WFN7_CAPBA),Pfam:PF01946"	-4.39526	0.000465228
Solyc08g007240	Nudix hydrolase 8 (AHRD V3.3 *** A0A1U8EVF7_CAPAN)	-4.5462	0.0495786
Solyc01g108910	maternal effect embryo arrest 14 (AHRD V3.3 *** AT2G15890.1)	-4.66281	0.0223879

## Sheet: Table S2
Table S2. Differentially expressed genes in grafted vs control under 3-days stress conditions (Log2FC > ⎢1⎥ CPM, Adj. P-value < 0.05)
ref_name	Annotation	Log2FC (grafted/control)	Adj. P-value
Solyc06g073750	Glycosyl hydrolase family protein (AHRD V3.3 *** A0A2U1QCD6_ARTAN)	8.71317	0.0209407
Solyc08g067230	MADS-box transcription factor (AHRD V3.3 *** F1T120_9ERIC)	8.22786	0.0252661
Solyc04g081000	Deficiens	8.21728	0.0281797
Solyc06g059970	TPI	7.68319	0.018112
Solyc02g089200	TM29	7.59348	0.0181613
Solyc04g051160	Sugar/inositol transporter (AHRD V3.3 *** A0A200QQ41_9MAGN)	7.37328	0.00486029
Solyc06g076870	60S acidic ribosomal protein P0 (AHRD V3.3 *** A0A1U8H2V8_CAPAN)	7.27795	0.0138876
Solyc04g056360	WRKY transcription factor 36	6.97968	0.00750123
Solyc05g015750	SEPALLATA3	6.84551	0.0186058
Solyc01g096750	Argonaute4d	6.77146	0.0121826
Solyc09g098420	Leucine-rich repeat receptor protein kinase MSP1 (AHRD V3.3 *** A0A2G2V6J8_CAPBA)	6.57086	0.0289643
Solyc01g006390	Pistil extensin like protein, partial CDS only (AHRD V3.3 *-* Q7DLN2_TOBAC)	6.39988	0.0319177
Solyc06g074320	Transcription factor TGA2 (AHRD V3.3 *** A0A2G3CAK2_CAPCH)	6.32466	0.0190804
Solyc04g071520	Transcription elongation factor (TFIIS) family protein (AHRD V3.3 *** A0A1P8BE77_ARATH)	6.2379	0.0361853
Solyc01g105500	1,4-beta-xylanase (AHRD V3.3 *** B6THX1_MAIZE)	6.17345	0.0116
Solyc09g055545	Unknown protein	6.0416	0.00690291
Solyc07g063670	hypothetical protein (AHRD V3.3 --* AT2G20080.2)	5.98442	0.0140539
Solyc02g071730	Tomato AGAMOUS 1	5.92939	0.0139197
Solyc03g119100	FLOWERING LOCUS T/ TERMINAL FLOWER 1-like protein (AHRD V3.3 *** Q6L5N9_POPNI)	5.83791	0.0053575
Solyc03g118950	Double-stranded RNA-binding domain (AHRD V3.3 *-* A0A200Q5Z7_9MAGN)	5.81571	0.0163452
Solyc09g010900	Unknown protein	5.78426	0.0151758
Solyc09g042780	Unknown protein	5.77026	0.0124176
Solyc07g039440	Disease resistance protein (AHRD V3.3 *-* A0A200PUC6_9MAGN)	5.76573	0.00945366
Solyc02g069280	Argonaute3	5.747	0.0208122
Solyc09g018830	MLO-like protein (AHRD V3.3 *** M1BT43_SOLTU)	5.68797	0.0120235
Solyc09g016950	Unknown protein	5.58946	0.0385943
Solyc09g059390	Ethylene-responsive transcription factor (AHRD V3.3 *-* A0A2G3A8F6_CAPAN)	5.54944	0.0118378
Solyc03g114840	MADS-box protein 1	5.53303	0.0147462
Solyc12g011120	Glucose-1-phosphate adenylyltransferase (AHRD V3.3 *** K4DCJ8_SOLLC)	5.51171	0.00915246
Solyc10g076330	Dcd (Development and cell death) domain protein (AHRD V3.3 *-* A0A2K3N0H5_TRIPR)	5.48985	0.0108702
Solyc04g077410	1-aminocyclopropane-1-carboxylate synthase 5	5.46647	0.00208545
Solyc08g066890	bark storage protein A-like (AHRD V3.3 *** A0A2I4E5T4_9ROSI)	5.44817	0.0325453
Solyc03g120360	Phospholipase-like protein (PEARLI 4) family protein (AHRD V3.3 *-* A8MRF0_ARATH)	5.3716	0.0140676
Solyc09g015700	Unknown protein	5.26451	0.00936837
Solyc01g067040	Tudor/PWWP/MBT superfamily protein (AHRD V3.3 *-* A0A1I9LQQ5_ARATH)	5.16912	0.00455954
Solyc01g009190	Double-stranded RNA-binding protein 1 (AHRD V3.3 *** A0A2G2XPP0_CAPBA)	5.16138	0.0116422
Solyc09g064247	UBN2_3 domain-containing protein (AHRD V3.3 *-* A0A1Q3AW65_CEPFO)	5.12156	0.00913745
Solyc08g066923	bark storage protein A-like (AHRD V3.3 *** A0A2I4HS28_9ROSI)	5.04159	0.0244815
Solyc02g088380	Early nodulin-like protein 20 (AHRD V3.3 *** F4IVN9_ARATH)	5.0226	0.0332257
Solyc02g083950	wuschel	4.99168	0.0204973
Solyc03g006410	PDDEXK-like protein (AHRD V3.3 *** A0A2U1QIN2_ARTAN)	4.97504	0.00266938
Solyc01g081090	bHLH transcription factor 003	4.91822	0.0170817
Solyc03g005150	Sugar transporter protein 13	4.87019	0.0189913
Solyc09g061830	Unknown protein	4.85743	0.0230415
Solyc09g015630	Chlorophyllide a oxygenase, chloroplastic (AHRD V3.3 *-* A0A2G2WY32_CAPBA)	4.82805	0.0139757
Solyc03g115600	Zinc finger RNA-binding protein (AHRD V3.3 *-* A0A0A9Y5M7_LYGHE)	4.82422	0.0350628
Solyc02g085490	DUF620 domain-containing protein (AHRD V3.3 *** A0A1Q3DK00_CEPFO)	4.74197	0.00148796
Solyc07g055920	Tomato AGAMOUS-like 1	4.72	0.0209407
Solyc10g012290	NBS-LRR resistance protein (AHRD V3.3 *** A0A2K3NYK0_TRIPR)	4.65667	0.0149291
Solyc05g012050	CRABS CLAW b	4.6263	0.0274691
Solyc08g044510	Beta-glucosidase (AHRD V3.3 *** F8R893_9MAGN)	4.60923	0.00613057
Solyc09g061798	Unknown protein	4.60673	0.0204059
Solyc03g006880	gibberellin 20-oxidase-1	4.56033	0.00936837
Solyc05g056620	macrocalyx	4.52005	0.0121826
Solyc05g018575	Unknown protein	4.48965	0.0218968
Solyc09g030360	Unknown protein	4.48771	0.0325749
Solyc12g038510	jointless-2	4.47212	0.00846388
Solyc07g008380	HXXXD-type acyl-transferase family protein (AHRD V3.3 *** F4JBC7_ARATH)	4.4655	0.0316004
Solyc05g010210	F-box domain (AHRD V3.3 *-* A0A200QAM7_9MAGN)	4.45109	0.0239093
Solyc07g039615	Transposase, Ptta/En/Spm, plant (AHRD V3.3 *-* A0A1R3HFP9_9ROSI)	4.40545	0.0178042
Solyc08g036570	Glutaredoxin (AHRD V3.3 *** A0A2G9H0A3_9LAMI)	4.40502	0.0057742
Solyc03g095750	Chlorophyllide a oxygenase (AHRD V3.3 *-* F8SPG4_CAMSI)	4.4025	0.0248811
Solyc09g015457	Unknown protein	4.40146	0.0163452
Solyc06g076170	glucan endo-1,3-beta-glucosidase-like (AHRD V3.3 *** A0A2I4EV73_9ROSI)	4.39713	0.0208122
Solyc09g091770	Unknown protein	4.39608	0.00576038
Solyc01g109670	Transcription factor RADIALIS (AHRD V3.3 *-* A0A2I0VXE6_9ASPA)	4.35305	0.00604544
Solyc05g055580	Unknown protein	4.33349	0.00261632
Solyc09g056270	casein kinase II subunit alpha (AHRD V3.3 --* XP_010317169.1)	4.3307	0.0180175
Solyc11g005780	bHLH transcription factor158	4.29324	0.0361853
Solyc04g005320	MADS box transcription factor (AHRD V3.3 *** Q8L5F3_DAUCA)	4.29158	0.0044497
Solyc11g020960	Proteinase inhibitor type-2 (AHRD V3.3 *** A0A2G3AT14_CAPCH)	4.26941	0.00634016
Solyc05g014000	Pectate lyase (AHRD V3.3 *** A0A2G3B8Z4_CAPCH)	4.21738	0.0256798
Solyc03g116230	Chitin-binding lectin 1 (AHRD V3.3 *-* LECT_SOLTU)	4.19619	0.00572801
Solyc05g006290	F-box domain, Leucine-rich repeat domain, L domain-like protein (AHRD V3.3 *** A0A2U1LZM8_ARTAN)	4.16635	0.0270623
Solyc01g081250	Glutathione S-transferase (AHRD V3.3 *** A0A200PVK3_9MAGN)	4.1573	0.0234491
Solyc10g076390	BES1/BZR1-like protein 1 (AHRD V3.3 *** A0A2G3BEC2_CAPCH)	4.15502	0.0139757
Solyc01g105790	Unknown protein	4.15226	0.0086983
Solyc03g115160	RING/FYVE/PHD zinc finger superfamily protein (AHRD V3.3 *-* F4KE59_ARATH)	4.14426	0.00707819
Solyc11g012030	Glucan endo-1,3-beta-glucosidase 5 (AHRD V3.3 *** A0A2G3B012_CAPCH)	4.14136	0.0452664
Solyc08g078640	Pectinesterase (AHRD V3.3 *** A0A2G3DBT2_CAPCH)	4.12878	0.0341318
Solyc08g077610	SNF2-related (AHRD V3.3 *** A0A200QQJ8_9MAGN)	4.09509	0.0104073
Solyc06g062340	Unknown protein	4.06925	0.0092804
Solyc12g044310	Protein NRT1/ PTR FAMILY 1.1 (AHRD V3.3 *** A0A2G2WPC3_CAPBA)	4.06508	0.0315276
Solyc08g075940	DNA-directed RNA polymerase subunit beta (AHRD V3.3 *** A0A2G2XMC1_CAPBA)	4.06146	0.00601604
Solyc10g011940	SNF2_N domain-containing protein/Chromo domain-containing protein (AHRD V3.3 *-* A0A1Q3BJ60_CEPFO)	4.05475	0.0163452
Solyc01g098720	Basic helix-loop-helix (BHLH) DNA-binding superfamily protein (AHRD V3.3 *** A0A2U1PAJ2_ARTAN)	4.04763	0.0173364
Solyc09g059250	Unknown protein	4.04419	0.0119814
Solyc05g006300	Unknown protein	4.02402	0.0144759
Solyc08g066930	Nucleoside phosphorylase (AHRD V3.3 *-* A0A2U1MN31_ARTAN)	4.01481	0.0212859
Solyc03g121100	acid phosphatase 1-like (AHRD V3.3 *** A0A2G3A413_CAPAN)	4.00036	0.0238663
Solyc05g050830	Ethylene-responsive transcription factor (AHRD V3.3 *** A0A2G2WT45_CAPBA)	3.98386	0.019862
Solyc07g007750	Defensin protein (AHRD V3.3 *** B1N678_SOLLC),Pfam:PF00304	3.95346	0.0177108
Solyc01g067780	DnaJ domain (AHRD V3.3 *** A0A200QQ07_9MAGN)	3.93331	0.0260875
Solyc09g015030	Unknown protein	3.91941	0.0408204
Solyc05g007450	Origin of replication complex subunit 6 (AHRD V3.3 *** A0A2G2YDJ4_CAPAN)	3.90916	0.0356306
Solyc06g005530	Flowering-promoting factor 1 (AHRD V3.3 *** A0A1J3E4L1_NOCCA)	3.90663	0.0214498
Solyc07g042995	Unknown protein	3.88428	0.0251333
Solyc03g097720	CASP-like protein (AHRD V3.3 *** A0A328D0P9_9ASTE)	3.87168	0.00922636
Solyc11g006785	Unknown protein	3.86341	0.0120512
Solyc12g049300	R2R3MYB transcription factor 54	3.81206	0.00750123
Solyc10g047150	50S ribosomal protein L4 (AHRD V3.3 *-* A0A2G2Y9J5_CAPAN)	3.80473	0.0175458
Solyc01g010240	CRABS CLAW a	3.73447	0.0431878
Solyc10g039210	Cytochrome P450 (AHRD V3.3 *** A0A2U1Q1Z2_ARTAN)	3.73433	0.0136869
Solyc00g500003	MP domain-containing protein (AHRD V3.3 *-* A0A1Q3D0H5_CEPFO)	3.72519	0.0127765
Solyc11g069880	Ripening-related protein grip22 (AHRD V3.3 *** A0A1U8EJN4_CAPAN)	3.71628	0.00601604
Solyc06g083480	NAD(P)-binding Rossmann-fold superfamily protein (AHRD V3.3 *** A0A1P8AYK7_ARATH)	3.69482	0.0148574
Solyc03g120030	Agenet domain-containing protein (AHRD V3.3 *** A0A1Q3CB12_CEPFO)	3.64726	0.00913745
Solyc09g009570	Fatty acyl-CoA reductase (AHRD V3.3 *** A0A2G2YPA8_CAPAN)	3.63525	0.0187846
Solyc02g069810	Nucleic acid binding protein (AHRD V3.3 *** A0A2K3PHJ0_TRIPR)	3.62948	0.0140539
Solyc06g083560	hypothetical protein (AHRD V3.3 *** AT3G24750.1)	3.60225	0.00412392
Solyc08g078890	Bifunctional inhibitor/lipid-transfer protein/seed storage 2S albumin superfamily protein (AHRD V3.3 *-* Q9SXE7_ARATH)	3.57639	0.00599613
Solyc03g083996	Bifunctional inhibitor/lipid-transfer protein/seed storage 2S albumin superfamily protein (AHRD V3.3 *-* A0A2U1PU47_ARTAN)	3.55332	0.00680148
Solyc08g005960	Bifunctional inhibitor/lipid-transfer protein/seed storage 2S albumin superfamily protein (AHRD V3.3 *** A0A2U1PU47_ARTAN)	3.54472	0.0147462
Solyc06g062330	Glycosyltransferase (AHRD V3.3 *** A0A0A1WDH9_NICAT)	3.52819	0.0162408
Solyc09g056040	E3 ubiquitin-protein ligase-like protein (AHRD V3.3 *-* A0A1B1LUK2_VITPS)	3.51942	0.00523318
Solyc04g074880	purine permease 3-like (AHRD V3.3 *** A0A2G2ZQS5_CAPAN),Pfam:PF16913	3.51786	0.00688892
Solyc02g072060	Heat shock transcription factor (AHRD V3.3 *-* A0A1Y1I763_KLENI)	3.50119	0.0163452
Solyc01g007200	Unknown protein	3.49767	0.00639129
Solyc09g150132	Unknown protein	3.47434	0.00682126
Solyc07g026705	purine permease 1-like (AHRD V3.3 *** A0A1S4AAJ7_TOBAC)	3.47351	0.0239415
Solyc07g014583	Unknown protein	3.47108	0.0243131
Solyc08g074683	Polyphenol oxidase (AHRD V3.3 *** Q41428_SOLTU)	3.45959	0.0361973
Solyc09g065170	titin-like isoform X2 (AHRD V3.3 *-* A0A2I4FZD3_9ROSI)	3.45578	0.0245649
Solyc10g085750	Polyadenylate-binding protein (AHRD V3.3 *** A0A2G3BFC7_CAPCH)	3.45411	0.0057742
Solyc12g036470	bHLH transcription factor 071	3.44239	0.00974536
Solyc09g064245	Retrovirus-related Pol polyprotein from transposon TNT 1-94 (AHRD V3.3 *-* A0A2K3LWA1_TRIPR)	3.43179	0.0245953
Solyc10g012350	Cc-nbs-lrr resistance protein (AHRD V3.3 *-* A0A2U1NMN8_ARTAN)	3.41943	0.0252748
Solyc03g111760	Argonaute15	3.41391	0.00794932
Solyc06g008510	Cdt1-like protein chloroplastic-like (AHRD V3.3 *** A0A2K3MWV0_TRIPR)	3.40876	0.0132783
Solyc01g098940	Pectinesterase (AHRD V3.3 *** A0A2G2Y083_CAPAN)	3.40755	0.028475
Solyc12g055810	P-loop containing nucleoside triphosphate hydrolases superfamily protein (AHRD V3.3 *** A0A1P8B3B9_ARATH)	3.40583	0.00689221
Solyc12g096080	Glycosyltransferase (AHRD V3.3 *** A0A2U1QCQ5_ARTAN)	3.38405	0.0379234
Solyc08g079030	hypothetical protein (DUF863) (AHRD V3.3 *-* AT1G62530.2)	3.38242	0.0321513
Solyc09g008320	Xyloglucan endotransglucosylase/hydrolase (AHRD V3.3 *** A0A1U8EG04_CAPAN)	3.36602	0.00472622
Solyc02g091910	EPIDERMAL PATTERNING FACTOR-like protein 2 (AHRD V3.3 *** A0A2I4HW41_9ROSI),Pfam:PF17181	3.36438	0.0279934
Solyc11g010540	DnaJ domain-containing protein (AHRD V3.3 *** A0A1Q3ATZ1_CEPFO)	3.33954	0.0236555
Solyc01g097060	Jasmonate ZIM domain protein m (AHRD V3.3 *** I3WTB1_NICAT)	3.33839	0.017169
Solyc08g077080	Glycosyltransferase (AHRD V3.3 *** E5L3R9_SOLLC)	3.32295	0.0319042
Solyc07g005370	Bet v I domain (AHRD V3.3 *** A0A200PXK2_9MAGN)	3.32253	0.0245452
Solyc07g054630	B3 domain-containing protein (AHRD V3.3 *** A0A1Q3CXA6_CEPFO)	3.32038	0.0404475
Solyc10g080410	Transcription factor HBP-1b(C1) (AHRD V3.3 *** A0A2G2VVQ6_CAPBA)	3.30995	0.0152982
Solyc07g041920	Cysteine protease (AHRD V3.3 *** Q9LRI2_TOBAC)	3.30603	0.00892871
Solyc06g062370	acid phosphatase 1-like (AHRD V3.3 *** A0A1U7W9D3_NICSY)	3.30587	0.0135181
Solyc09g014565	Unknown protein	3.29895	0.0114258
Solyc03g094000	Chlorophyll A-B binding protein (AHRD V3.3 *** A0A2U1NTI1_ARTAN)	3.29297	0.0317514
Solyc07g043410	Glycosyltransferase (AHRD V3.3 *** E5L3S0_SOLLC)	3.28822	0.0412819
Solyc01g090300	Ethylene-responsive transcription factor 2 (AHRD V3.3 *** A0A2G3DF02_CAPCH)	3.28771	0.0191547
Solyc11g022590	trypsin inhibitor-like protein precursor	3.28372	0.0253902
Solyc07g008390	HXXXD-type acyl-transferase family protein (AHRD V3.3 *** F4JBC7_ARATH)	3.27748	0.0426371
Solyc12g042390	Werner Syndrome-like exonuclease (AHRD V3.3 *** A0A2I4GID7_9ROSI)	3.25814	0.0163541
Solyc01g079080	asynaptic protein (AHRD V3.3 *-* AT2G46980.2)	3.25424	0.0108391
Solyc02g084910	P-loop containing nucleoside triphosphate hydrolases superfamily protein (AHRD V3.3 *** A0A2U1NGY3_ARTAN)	3.24946	0.0209079
Solyc09g090630	Histone-lysine N-methyltransferase SUVR4 (AHRD V3.3 *** A0A2G2ZUA4_CAPAN)	3.24895	0.0286516
Solyc07g041720	Germin-like protein (AHRD V3.3 *** S8E4K0_9LAMI)	3.2449	0.0174886
Solyc09g061630	Unknown protein	3.2195	0.00494153
Solyc09g059245	Unknown protein	3.21652	0.0295719
Solyc09g056220	Unknown protein	3.21448	0.02246
Solyc09g061880	Unknown protein	3.21363	0.0266717
Solyc04g078010	Glycosyl hydrolase family 35 protein (AHRD V3.3 *-* AT5G01075.1)	3.21035	0.0126762
Solyc03g034390	Bifunctional inhibitor/lipid-transfer protein/seed storage 2S albumin superfamily protein (AHRD V3.3 *-* Q94AQ3_ARATH)	3.20708	0.00711073
Solyc09g042690	Unknown protein	3.1998	0.0465603
Solyc04g007330	DNA-binding HORMA (AHRD V3.3 *** A0A200QG98_9MAGN)	3.18765	0.0168151
Solyc12g049320	Nodulation-signaling pathway 1 protein (AHRD V3.3 *** A0A2G2VHE0_CAPBA)	3.18042	0.00308552
Solyc02g069110	Cathepsin B-like cysteine proteinase (AHRD V3.3 *** Q40413_NICRU)	3.17856	0.0238663
Solyc11g071400	I2C3	3.17722	0.01324
Solyc05g008840	RING/U-box superfamily protein (AHRD V3.3 *-* A0A2U1NS63_ARTAN)	3.1769	0.0115786
Solyc02g085500	ovate	3.16364	0.00912535
Solyc07g045080	2-alkenal reductase (NADP(+)-dependent)-like (AHRD V3.3 *** A0A2I4GX13_9ROSI)	3.14245	0.0251365
Solyc12g094610	RING-type E3 ubiquitin transferase (AHRD V3.3 *** A0A1U8F899_CAPAN)	3.14192	0.00669268
Solyc12g007160	ABI family (AHRD V3.3 *** A0A2U1KK95_ARTAN)	3.13615	0.00494736
Solyc12g040640	Beta-glucosidase (AHRD V3.3 *** B6TW65_MAIZE)	3.13068	0.01584
Solyc05g021140	Disease resistance protein (AHRD V3.3 *-* A0A2K3LRA9_TRIPR)	3.12958	0.0187721
Solyc06g060860	ATP-dependent caseinolytic protease/crotonase family protein (AHRD V3.3 *** AT4G16807.1)	3.12562	0.0417191
Solyc06g005550	XH/XS domain protein (AHRD V3.3 *** A0A2K3NHW6_TRIPR)	3.1152	0.0168955
Solyc01g074000	Histone H3 (AHRD V3.3 *** D8L9K7_WHEAT)	3.11181	0.021349
Solyc03g083380	O-acyltransferase WSD1-like (AHRD V3.3 *** A0A2I4DRV2_9ROSI)	3.0921	0.0223832
Solyc03g033295	Unknown protein	3.09169	0.0105266
Solyc02g086010	Alpha/beta-Hydrolases superfamily protein (AHRD V3.3 *-* A0A2U1N4U5_ARTAN)	3.07247	0.00608593
Solyc04g081790	GDSL esterase/lipase (AHRD V3.3 *** A0A2R6PZI7_ACTCH)	3.07202	0.0362647
Solyc10g050085	Unknown protein	3.06768	0.0179479
Solyc06g048850	hypothetical protein (AHRD V3.3 *** AT4G08330.1)	3.06441	0.0221053
Solyc07g006560	Hypersensitive response assisting protein (AHRD V3.3 *** Q9SWC6_CAPAN)	3.05126	0.0147692
Solyc06g082190	Protein kinase like protein (AHRD V3.3 *** Q0WN89_ARATH)	3.04405	0.00495246
Solyc03g114940	Cytochrome P450 (AHRD V3.3 *** A0A200PRH8_9MAGN)	3.04323	0.00718495
Solyc04g074920	Glycosyltransferase AER61 (AHRD V3.3 *** A0A200QXY3_9MAGN)	3.04251	0.0213214
Solyc08g069110	UDP-glucose 4,6-dehydratase (AHRD V3.3 *** A0A2G2YJ75_CAPAN)	3.03678	0.023767
Solyc02g071700	GDSL esterase/lipase (AHRD V3.3 *** A0A2G3A7C5_CAPAN)	3.03436	0.0448998
Solyc01g006400	Pistil extensin like protein, partial CDS only (AHRD V3.3 *-* Q7DLN2_TOBAC)	3.03237	0.00440729
Solyc07g054310	Cell wall protein (AHRD V3.3 *** I6QN83_HELAN)	3.03034	0.0195247
Solyc06g052050	Heat shock protein 70 family (AHRD V3.3 *** A0A200QNK9_9MAGN)	3.02925	0.0237066
Solyc03g007130	65-kDa microtubule-associated protein 3 (AHRD V3.3 *** A0A2G2ZYR6_CAPAN),Pfam:PF03999	3.02681	0.00371303
Solyc04g071800	Cytochrome P450 (AHRD V3.3 *-* A0A200Q069_9MAGN)	3.02312	0.000784258
Solyc02g078950	Beta-galactosidase (AHRD V3.3 *** A0A2G3A8L8_CAPAN)	3.02239	0.00153082
Solyc04g073980	Pumilio 7 (AHRD V3.3 *-* A0A1P8AT22_ARATH)	3.01147	0.0253046
Solyc01g006540	lipoxygenase C	3.00837	0.0120664
Solyc03g043890	1-aminocyclopropane-1-carboxylate synthase	3.00519	0.0274342
Solyc11g072310	gibberellin 20-oxidase-3	3.00327	0.0303462
Solyc12g087940	Eukaryotic aspartyl protease family protein (AHRD V3.3 *** F4K5B9_ARATH)	2.97866	0.00371923
Solyc08g065500	Protein phosphatase 2C family protein (AHRD V3.3 *** A0A2U1LRS6_ARTAN)	2.976	0.0296708
Solyc04g150115	Retrovirus-related Pol polyprotein from transposon TNT 1-94 (AHRD V3.3 *** A0A1J3CN06_NOCCA)	2.97509	0.0265702
Solyc08g077380	Purine permease (AHRD V3.3 *** A0A2P5BSS2_TREOI),Pfam:PF16913	2.97336	0.00264434
Solyc03g082445	receptor-like protein kinase (AHRD V3.3 *-* A0A1U7W351_NICSY)	2.9731	0.017872
Solyc12g013710	light dependent NADH:protochlorophyllide oxidoreductase 1	2.96429	0.0130043
Solyc03g006470	CBS domain-containing protein (AHRD V3.3 *** A0A1Q3C2E1_CEPFO)	2.96321	0.00922636
Solyc01g110600	Unknown protein	2.95822	0.047617
Solyc07g056290	Pectin lyase-like superfamily protein (AHRD V3.3 *** A0A2U1KXQ2_ARTAN)	2.95526	0.0115891
Solyc06g007860	Bet v I domain (AHRD V3.3 *** A0A200PXK2_9MAGN)	2.95141	0.0291634
Solyc01g067510	receptor-like protein kinase FERONIA (AHRD V3.3 *** A0A2I4F2T3_9ROSI)	2.94921	0.0107336
Solyc01g088400	ECERIFERUM 1	2.94682	0.00609072
Solyc09g059380	Unknown protein	2.94566	0.0257191
Solyc08g078590	Zinc finger protein (AHRD V3.3 *** A0A200PXY0_9MAGN)	2.94325	0.026822
Solyc02g093400	Integral membrane protein MviN (AHRD V3.3 *-* A0A1Y1IAL8_KLENI)	2.94272	0.0221979
Solyc07g032670	Unknown protein	2.94188	0.0492131
Solyc03g114910	COBRA-like protein (AHRD V3.3 *** K4BKZ3_SOLLC)	2.94179	0.0343402
Solyc11g069970	Late embryogenesis abundant (LEA) hydroxyproline-rich glycoprotein family (AHRD V3.3 *** A0A2U1MMJ0_ARTAN)	2.93389	0.0162837
Solyc02g037555	Unknown protein	2.91729	0.0317941
Solyc02g070620	F-box domain (AHRD V3.3 *** A0A200PSQ4_9MAGN)	2.91604	0.0190364
Solyc01g097950	Cysteine synthase (AHRD V3.3 *** A0A2G2YYZ2_CAPAN)	2.90874	0.0373371
Solyc11g065520	Ribonuclease H (AHRD V3.3 *-* A0A2K3L3V1_TRIPR)	2.90183	0.01895
Solyc04g054790	UPSTREAM OF FLC protein (DUF966) (AHRD V3.3 *-* Q8GYT8_ARATH)	2.89333	0.00491002
Solyc07g062230	Seipin (AHRD V3.3 *** A0A1J3G180_NOCCA)	2.88584	0.0120664
Solyc12g049550	GDSL esterase/lipase 5-like (AHRD V3.3 *** A0A1U8ER27_CAPAN)	2.8853	0.0477079
Solyc03g110980	hypothetical protein (AHRD V3.3 *** AT3G48490.1)	2.88069	0.0137202
Solyc11g007250	Protein kinase G11A (AHRD V3.3 *** A0A1U8F0W3_CAPAN)	2.86396	0.0378767
Solyc12g005890	Transcription factor GAMYB (AHRD V3.3 *** A0A2G2X253_CAPBA)	2.86335	0.0266973
Solyc07g006620	Protein kinase superfamily protein (AHRD V3.3 *** A0A2U1L2N8_ARTAN)	2.86045	0.010679
Solyc11g013320	Rhomboid-like protein (AHRD V3.3 *** A0A1U8GP08_CAPAN)	2.85583	0.0197491
Solyc08g007240	Nudix hydrolase 8 (AHRD V3.3 *** A0A1U8EVF7_CAPAN)	2.85182	0.0348543
Solyc09g008620	Polyadenylate-binding protein (AHRD V3.3 *** A0A2G3BIQ3_CAPCH)	2.83735	0.0345271
Solyc09g055660	Bromodomain domain-containing protein (AHRD V3.3 *** A0A1Q3BAB8_CEPFO)	2.83272	0.0304264
Solyc01g066910	Bifunctional inhibitor/plant lipid transfer protein/seed storage helical domain containing protein (AHRD V3.3 *** A0A2P5CY45_TREOI)	2.82012	0.00244721
Solyc03g116360	Regulator of chromosome condensation (RCC1) family protein (AHRD V3.3 *** A0A1I9LLL7_ARATH)	2.81398	0.0147692
Solyc12g008670	blind-like4	2.81291	0.0155054
Solyc03g083120	gamma-irradiation and mitomycin c induced 1 (AHRD V3.3 *-* AT5G24280.3)	2.80158	0.0107336
Solyc11g010940	Dof zinc finger protein (AHRD V3.3 *** A0A2K3P763_TRIPR)	2.79837	0.0157769
Solyc05g055590	lysine-specific histone demethylase 1 homolog 1 (AHRD V3.3 *** A0A2I4HTG5_9ROSI)	2.79186	0.034091
Solyc02g080550	Unknown protein	2.78863	0.0237397
Solyc07g006570	S-like ribonuclease (AHRD V3.3 *** Q9FQL6_PRUDU)	2.78467	0.0105266
Solyc03g007880	Serine-rich adhesin for platelets-like protein (AHRD V3.3 *-* A0A2K3PD15_TRIPR)	2.78182	0.00478968
Solyc08g005655	Alkyl transferase (AHRD V3.3 *** K7WQ45_SOLLC)	2.77381	0.0216877
Solyc03g115050	Replication protein A subunit (AHRD V3.3 *** A0A1U8FVY4_CAPAN)	2.77165	0.0309685
Solyc12g006460	Cytochrome P450 (AHRD V3.3 *** A0A200PPF3_9MAGN)	2.76559	0.00639685
Solyc06g076420	extensin-like (AHRD V3.3 *-* XP_004242070.1)	2.76116	0.0107804
Solyc06g006090	josephin protein-like protein (AHRD V3.3 *-* AT1G07300.2)	2.76028	0.0300895
Solyc01g100600	LATE TERMINATION	2.75357	0.0161131
Solyc09g057760	PDDEXK-like protein (AHRD V3.3 *-* A0A2U1LF29_ARTAN)	2.7511	0.0464606
Solyc09g075360	endo-1,4-beta-glucanase precursor	2.75085	0.000941742
Solyc06g005180	Zinc finger protein (AHRD V3.3 *-* A0A2K3PA04_TRIPR)	2.74595	0.0333554
Solyc01g150139	Unknown protein	2.73819	0.0168955
Solyc09g057607	Unknown protein	2.73724	0.0176813
Solyc01g086690	Sister chromatid cohesion 1 protein 4 (AHRD V3.3 *** A0A2G3DGK5_CAPCH)	2.73663	0.040178
Solyc01g086820	Histone H3 (AHRD V3.3 *-* A0A2P6TS80_CHLSO)	2.73652	0.0140555
Solyc10g008670	HXXXD-type acyl-transferase family protein (AHRD V3.3 *-* A0A2U1NMZ6_ARTAN)	2.73376	0.00236941
Solyc01g111100	Neutral/alkaline invertase (AHRD V3.3 *** I0CL53_MANES)	2.7236	0.00846388
Solyc02g080230	CRIB domain-containing protein RIC10 (AHRD V3.3 *** A0A1U8FUJ1_CAPAN)	2.72111	0.00175563
Solyc11g042630	DUF506 domain-containing protein (AHRD V3.3 *** A0A1Q3CKJ0_CEPFO)	2.71582	0.0134571
Solyc07g061750	Ankyrin repeat (AHRD V3.3 *** A0A200Q4D4_9MAGN)	2.71471	0.0417628
Solyc07g025140	Transducin/WD40 repeat-like superfamily protein (AHRD V3.3 *** A0A2U1PWP8_ARTAN)	2.70978	0.0261208
Solyc02g083700	Alpha-mannosidase (AHRD V3.3 *** A0A1U8FVM7_CAPAN)	2.70216	0.0160806
Solyc01g109750	syntaxin-112-like (AHRD V3.3 *** A0A2I4HRN6_9ROSI)	2.69407	0.00807572
Solyc06g083910	2-oxoglutarate (2OG) and Fe(II)-dependent oxygenase superfamily protein (AHRD V3.3 *** A0A2U1QGX7_ARTAN)	2.69112	0.0492286
Solyc04g081080	Receptor-like protein kinase (AHRD V3.3 *** A0A0A0KGM3_CUCSA)	2.68812	0.0126762
Solyc02g087470	CLAVATA3/ESR-RELATED 26 (AHRD V3.3 --* AT1G69970.2)	2.68749	0.0246081
Solyc09g091080	Myosin-7 (AHRD V3.3 *** A0A2G2ZU45_CAPAN)	2.6844	0.0264761
Solyc11g072627	Early nodulin-like protein 3 (AHRD V3.3 *-* A0A2G3AND2_CAPAN)	2.68416	0.0315165
Solyc06g074870	sister chromatid cohesion 1 protein 1 (AHRD V3.3 *** A0A2I4EQY0_9ROSI)	2.68107	0.0358659
Solyc01g009210	Unknown protein	2.67623	0.030387
Solyc10g079460	BTB/POZ ankyrin repeat protein (AHRD V3.3 *** G3LSH3_LOTJA)	2.67036	0.0177448
Solyc06g043150	WD40 repeat (AHRD V3.3 *** A0A200R530_9MAGN)	2.66742	0.0131991
Solyc07g006550	ribonuclease 3-like (AHRD V3.3 *-* XP_004242665.1)	2.66314	0.0122792
Solyc03g007050	LRR receptor-like kinase family protein (AHRD V3.3 *** A0A072VP04_MEDTR)	2.65927	0.00153082
Solyc07g043480	Glycosyltransferase (AHRD V3.3 *** A0A2G3BZR4_CAPCH)	2.65339	0.0124176
Solyc06g005330	R2R3MYB transcription factor 59	2.64327	0.0168955
Solyc09g074300	Histone H2A (AHRD V3.3 *** A0A1U8GAC7_CAPAN)	2.6374	0.022003
Solyc04g082440	RING-type E3 ubiquitin transferase (AHRD V3.3 *** A0A2G3CQU3_CAPCH)	2.63273	0.0314795
Solyc05g026480	Transcriptional corepressor LEUNIG (AHRD V3.3 *** A0A2I0VVE3_9ASPA)	2.61232	0.0191204
Solyc09g072630	Leucine-rich repeat receptor-like protein kinase (AHRD V3.3 *-* A0A2R6RNV3_ACTCH)	2.59768	0.0116746
Solyc12g019700	Unknown protein	2.59667	0.0253223
Solyc05g026470	Transcriptional corepressor LEUNIG (AHRD V3.3 *-* A0A2I0VVE3_9ASPA)	2.58958	0.0234491
Solyc03g005220	Histone H2A (AHRD V3.3 *** A0A1U8G3K0_CAPAN)	2.58788	0.0112966
Solyc08g075490	9-cis-epoxycarotenoid dioxygenase (AHRD V3.3 *** A0A193PR95_9LILI)	2.5865	0.00135205
Solyc01g096450	Eukaryotic aspartyl protease family protein (AHRD V3.3 *** A0A2U1PLR1_ARTAN)	2.58558	0.00153082
Solyc04g071680	Receptor protein kinase, putative (AHRD V3.3 *** B9SAG6_RICCO)	2.58531	0.0147692
Solyc08g077940	Histone-lysine N-methyltransferase, H3 lysine-9 specific SUVH6 (AHRD V3.3 *** A0A2G2XLN8_CAPBA)	2.58523	0.00750123
Solyc01g090730	Squamosa promoter binding protein 8b	2.5823	0.00455954
Solyc06g054360	S-adenosyl-L-methionine-dependent methyltransferases superfamily protein (AHRD V3.3 *-* A0A1Y1ICE6_KLENI)	2.57845	0.0243629
Solyc10g054010	BZIP transcription factor (AHRD V3.3 *** Q8GTZ1_CAPCH)	2.57611	0.0162408
Solyc01g102430	hypothetical protein (AHRD V3.3 -** AT3G05936.1)	2.57589	0.0409668
Solyc05g007010	Glyoxal oxidase (AHRD V3.3 *** A0A200PQ20_9MAGN)	2.56405	0.0112966
Solyc03g115640	DUF538 domain-containing protein (AHRD V3.3 *** A0A1Q3AZJ7_CEPFO)	2.56389	0.0104176
Solyc01g095450	GDSL esterase/lipase (AHRD V3.3 *** A0A2G2W6L9_CAPBA)	2.55256	0.0232105
Solyc10g078330	B-type cyclin	2.55158	0.0233316
Solyc02g091830	Phosphotransferase (AHRD V3.3 *** A0A1Q3D4W8_CEPFO)	2.55056	0.0121083
Solyc10g008665	HXXXD-type acyl-transferase family protein (AHRD V3.3 *-* A0A2U1NMZ6_ARTAN)	2.54594	0.00220025
Solyc06g051320	HXXXD-type acyl-transferase family protein (AHRD V3.3 *** A0A2U1NYH9_ARTAN)	2.54338	0.0185268
Solyc06g074000	Eukaryotic aspartyl protease family protein, putative (AHRD V3.3 *** A0A061GZN2_THECC)	2.53648	0.0256511
Solyc12g057070	Glycosyltransferase (AHRD V3.3 *** A0A2G3CNS7_CAPCH)	2.53232	0.027497
Solyc01g010480	Protein TWIN LOV 1 (AHRD V3.3 *** A0A2G3AIG6_CAPAN)	2.52486	0.022085
Solyc01g087140	Late embryogenesis abundant protein (AHRD V3.3 *-* A0A200QZY3_9MAGN)	2.52369	0.0447944
Solyc09g090080	Phosphate transporter (AHRD V3.3 *** Q9AYT3_TOBAC)	2.52281	0.00698278
Solyc04g064610	Bidirectional sugar transporter SWEET (AHRD V3.3 *** M1CBD6_SOLTU)	2.51987	0.0348942
Solyc02g088830	hydroxyproline-rich glycoprotein family protein (AHRD V3.3 *-* AT3G02120.1)	2.49816	0.0128896
Solyc01g079110	Histone H3 (AHRD V3.3 *** A0A2G3DHD8_CAPCH)	2.4923	0.0347965
Solyc05g055540	Major facilitator superfamily (AHRD V3.3 *** A0A2U1MQP6_ARTAN)	2.4886	0.0386894
Solyc01g106750	Serine/threonine-protein kinase TOR (AHRD V3.3 *-* A0A2G2V7H7_CAPBA)	2.48837	0.00944988
Solyc02g005110	MADS-box protein SOC1 (AHRD V3.3 --* XP_025887600.1)	2.47938	0.0129036
Solyc01g081640	DUF936 domain-containing protein (AHRD V3.3 *** A0A1Q3BMN1_CEPFO)	2.47266	0.00421396
Solyc03g031730	Beta-glucosidase (AHRD V3.3 *** B6SYQ7_MAIZE)	2.47214	0.0185268
Solyc01g008790	Non-specific phospholipase C6 (AHRD V3.3 *** A0A2G3DF85_CAPCH)	2.46428	0.00472622
Solyc04g054220	Cytochrome (AHRD V3.3 *** A0A2G2VG33_CAPBA)	2.45697	0.00531914
Solyc01g066040	Unknown protein	2.45454	0.030346
Solyc06g076210	XH/XS domain protein (AHRD V3.3 *-* A0A2K3NYB8_TRIPR)	2.44788	0.0288235
Solyc12g006470	viroid RNA-binding protein	2.44701	0.0152299
Solyc10g055560	SBP (S-ribonuclease binding protein) family protein (AHRD V3.3 *** A0A2U1N6W4_ARTAN)	2.44574	0.00669494
Solyc12g008680	Unknown protein	2.4437	0.00704627
Solyc01g103130	Dynamin (AHRD V3.3 *** A0A2U1N3P9_ARTAN)	2.44199	0.0446409
Solyc05g005980	protein NRT1/ PTR FAMILY 1.2-like (AHRD V3.3 *** A0A2I4HMB7_9ROSI)	2.43692	0.0357517
Solyc03g097530	protein TAPETUM DETERMINANT 1-like (AHRD V3.3 *** A0A2I4H4K2_9ROSI)	2.42969	0.00599613
Solyc03g078800	Glycosyltransferase (AHRD V3.3 *** U5NH37_CATRO)	2.42492	0.00694983
Solyc04g014260	Zinc-finger homeodomain protein 1 (AHRD V3.3 *** A0A2G3CDG4_CAPCH)	2.42363	0.0127329
Solyc10g053980	Unknown protein	2.41492	0.047617
Solyc11g021060	TOMARPIX proteinase inhibitor	2.41191	0.0280474
Solyc08g006770	2-oxoglutarate (2OG) and Fe(II)-dependent oxygenase superfamily protein (AHRD V3.3 *** A0A2U1MCV6_ARTAN)	2.41111	0.0342315
Solyc06g050610	DCD (Development and Cell Death) domain protein (AHRD V3.3 *-* F4J517_ARATH)	2.41034	0.0292956
Solyc04g050730	GDSL esterase/lipase (AHRD V3.3 *** A0A2R6PKD3_ACTCH)	2.4032	0.0175592
Solyc10g080690	Patatin (AHRD V3.3 *** A0A2G3BI67_CAPCH)	2.39991	0.00905077
Solyc02g091310	Heavy metal-associated isoprenylated plant protein (AHRD V3.3 *-* A0A2R6QQR2_ACTCH)	2.39295	0.0449653
Solyc02g070850	F-box/kelch-repeat protein At3g23880-like (AHRD V3.3 *-* XP_025884893.1)	2.38438	0.0179115
Solyc11g068890	Late embryogenesis abundant (LEA) hydroxyproline-rich glycoprotein family (AHRD V3.3 *** Q9C568_ARATH)	2.38391	0.0335658
Solyc09g074230	SlSFP7	2.37773	0.0402979
Solyc09g091760	bHLH transcription factor 151	2.37649	0.00497012
Solyc03g118780	Thaumatin-like protein (AHRD V3.3 *** A0A2G2WQ90_CAPBA)	2.37391	0.00158716
Solyc05g014710	Remorin (AHRD V3.3 *** A0A200QY51_9MAGN)	2.37381	0.00823165
Solyc08g062930	Calmodulin-binding protein (AHRD V3.3 *** A0A2K3LV07_TRIPR)	2.37315	0.0486009
Solyc11g018710	hypothetical protein (AHRD V3.3 *** AT1G71970.1)	2.37216	0.0098648
Solyc01g111340	Endo-1,4-beta-xylanase (AHRD V3.3 *** A0A1J3CP06_NOCCA)	2.3678	0.0207297
Solyc03g025110	Unknown protein	2.3673	0.00835163
Solyc07g056708	DUF239 domain-containing protein/DUF4409 domain-containing protein (AHRD V3.3 *** A0A1Q3CSL7_CEPFO)	2.36063	0.0447733
Solyc07g053000	Fasciclin domain-containing protein (AHRD V3.3 *** A0A1Q3BT83_CEPFO)	2.35997	0.0075284
Solyc07g054690	hypothetical protein (AHRD V3.3 *** AT4G28230.1)	2.35672	0.0245336
Solyc11g062060	Zinc finger protein (AHRD V3.3 *** A0A200QA40_9MAGN)	2.35669	0.0247579
Solyc02g089040	Unknown protein	2.35321	0.0290442
Solyc01g111330	Thaumatin-like protein 1 (AHRD V3.3 *** A0A2G3BWI2_CAPCH)	2.35148	0.00449487
Solyc05g055680	transmembrane protein (AHRD V3.3 *-* AT5G36800.1)	2.35094	0.0335178
Solyc06g007140	Omega-3 fatty acid desaturase (AHRD V3.3 *** A9LNM9_SOLLC)	2.34752	0.0404535
Solyc03g114690	Transducin family protein / WD-40 repeat family protein (AHRD V3.3 *** A0A2U1KSI2_ARTAN)	2.34474	0.0339536
Solyc08g067990	Subtilisin-like protease (AHRD V3.3 *** A0A1J3GF32_NOCCA)	2.34333	0.0253223
Solyc02g083640	Protein POLLENLESS 3-LIKE 2 (AHRD V3.3 *** A0A2G3D7L3_CAPCH)	2.34172	0.0232053
Solyc05g008895	Bifunctional inhibitor/lipid-transfer protein/seed storage 2S albumin superfamily protein (AHRD V3.3 *** A0A1I9LP30_ARATH)	2.33936	0.00371923
Solyc09g090180	Protein LIGHT-DEPENDENT SHORT HYPOCOTYLS 6 (AHRD V3.3 *** A0A2G2W1D1_CAPBA)	2.33599	0.0232105
Solyc07g061760	Ankyrin repeat (AHRD V3.3 *-* A0A200Q4D4_9MAGN)	2.3351	0.0285122
Solyc04g079230	Patatin (AHRD V3.3 *-* A0A2G2X0P8_CAPBA)	2.33386	0.0411131
Solyc07g062720	RING/U-box superfamily protein (AHRD V3.3 *** A0A2U1L356_ARTAN)	2.325	0.0377497
Solyc06g054390	DUF21 domain-containing protein (AHRD V3.3 *** A0A2G2Y4P4_CAPAN)	2.32494	0.0266873
Solyc09g092340	Werner Syndrome-like exonuclease (AHRD V3.3 *** A0A2G2XZP4_CAPAN)	2.31962	0.022518
Solyc01g096260	NAD-dependent protein deacetylase HST1-like protein (AHRD V3.3 *** AT2G46640.2)	2.31639	0.0201511
Solyc06g061027	Cytochrome P450 (AHRD V3.3 *** A0A200PQ40_9MAGN)	2.31543	0.0388383
Solyc06g007130	omega-3 fatty acid desaturase -3	2.30659	0.00132588
Solyc06g069245	Unknown protein	2.30453	0.0446409
Solyc01g091320	Methylsterol monooxygenase 1-2 (AHRD V3.3 *** A0A1U8H2N7_CAPAN)	2.30365	0.00807767
Solyc04g014520	transmembrane protein 45B-like (AHRD V3.3 *** A0A2I4DQK0_9ROSI)	2.30264	0.0238296
Solyc08g082660	Cellulose synthase (AHRD V3.3 *** A0A200QCL6_9MAGN)	2.29921	0.00596484
Solyc08g006790	Early nodulin-like protein 3 (AHRD V3.3 *** A0A2G3AND2_CAPAN)	2.29795	0.0211166
Solyc07g064160	Thiamine thiazole synthase, chloroplastic (AHRD V3.3 *** A0A2G2WFN7_CAPBA),Pfam:PF01946	2.29768	0.00878127
Solyc06g059740	Alcohol dehydrogenase (AHRD V3.3 *** A0A2U1MN94_ARTAN)	2.29232	0.00175563
Solyc01g100890	WAT1-related protein (AHRD V3.3 *** K4B1C0_SOLLC)	2.28998	0.0296708
Solyc10g008210	Protein TPX2 (AHRD V3.3 *** A0A2G2VWX8_CAPBA)	2.2884	0.0149864
Solyc04g051650	Purple acid phosphatase (AHRD V3.3 *** A0A2G2VG27_CAPBA)	2.2794	0.00793768
Solyc06g061023	Cytochrome (AHRD V3.3 *** A0A2G3C7L0_CAPCH)	2.279	0.047617
Solyc09g005650	HAT transposon superfamily protein (AHRD V3.3 *** Q9LDK4_ARATH)	2.27178	0.0139197
Solyc10g005740	Sec14p-like phosphatidylinositol transfer family protein (AHRD V3.3 *** A0A2U1LV34_ARTAN)	2.26696	0.0243629
Solyc10g009010	CBS domain-containing protein (AHRD V3.3 *** A0A1Q3C2E1_CEPFO)	2.25884	0.0250115
Solyc06g006020	Leucine-rich repeat protein kinase family protein, putative (AHRD V3.3 *-* A0A061F8C6_THECC)	2.2574	0.044629
Solyc02g080160	Xyloglucan endotransglucosylase/hydrolase (AHRD V3.3 *** A0A2G2VBB5_CAPBA)	2.25186	0.0134149
Solyc08g068390	Glyoxysomal fatty acid beta-oxidation multifunctional protein MFP-a (AHRD V3.3 *** A0A2G2YXE3_CAPAN)	2.25033	0.026481
Solyc06g068950	Phosphoethanolamine N-methyltransferase (AHRD V3.3 *** A0A2G2WLK0_CAPBA)	2.24677	0.00639145
Solyc09g015170	Receptor-like kinase (AHRD V3.3 *** A0A0K9PDM5_ZOSMR)	2.24608	0.00999419
Solyc04g063210	Caffeoyl-CoA O-methyltransferase (AHRD V3.3 *** A0A2G2WYM3_CAPBA)	2.22833	0.0381387
Solyc05g054040	Transmembrane 9 superfamily member (AHRD V3.3 *** A0A1U8GL93_CAPAN)	2.22824	0.013658
Solyc01g086920	Leucine-rich repeat receptor-like protein (AHRD V3.3 *** H6V789_MALDO)	2.22723	0.00604544
Solyc03g093310	F-box protein (AHRD V3.3 *** A0A2G3CVK1_CAPCH)	2.22484	0.0313607
Solyc03g082430	Growth-regulating factor 5 (AHRD V3.3 *** A0A2G3A035_CAPAN)	2.22154	0.00823165
Solyc03g123590	Remorin (AHRD V3.3 *** A0A200Q464_9MAGN)	2.21904	0.00217993
Solyc01g067520	Cellulose synthase (AHRD V3.3 *** A0A200PS93_9MAGN)	2.21815	0.039369
Solyc03g095970	Short-chain dehydrogenase reductase 4 (AHRD V3.3 *** A0A2G3DIE1_CAPCH),Pfam:PF13561	2.21802	0.00793768
Solyc06g076860	Cell division control protein (AHRD V3.3 *** A0A1U8HBB9_CAPAN)	2.21675	0.0135995
Solyc01g007160	protein CHROMOSOME TRANSMISSION FIDELITY 7 (AHRD V3.3 *** A0A2I4GQF6_9ROSI)	2.21233	0.0253388
Solyc04g050625	Cytochrome (AHRD V3.3 *** A0A1U8F588_CAPAN)	2.21135	0.0409906
Solyc11g040120	DNA helicase (AHRD V3.3 *** A0A2G2X978_CAPBA)	2.20664	0.00336861
Solyc11g071640	Glycosyl hydrolase family protein (AHRD V3.3 *** A0A1P8BG25_ARATH)	2.20581	0.00312001
Solyc08g081710	membrane-associated kinase regulator (AHRD V3.3 *** AT1G64080.1)	2.19808	0.00394287
Solyc05g012510	Alpha-1,4 glucan phosphorylase (AHRD V3.3 *** A0A2G2VL62_CAPBA)	2.19625	0.00690291
Solyc04g054800	UPSTREAM OF FLC protein (DUF966) (AHRD V3.3 *** A0A1P8BC74_ARATH)	2.19117	0.0032606
Solyc08g078880	Cation/H(+) antiporter 15 (AHRD V3.3 *** A0A2G3CC26_CAPCH)	2.19091	0.021544
Solyc07g018300	Replication protein A 32 kDa subunit A (AHRD V3.3 *** A0A1J3JLU8_NOCCA)	2.19021	0.0443512
Solyc04g076400	VIN3-like protein 3 (AHRD V3.3 *** A0A2G3CP98_CAPCH)	2.18975	0.0138895
Solyc02g091570	F-box/kelch-repeat protein (AHRD V3.3 *-* A0A2G3B5C9_CAPCH)	2.18748	0.0259424
Solyc12g019645	Unknown protein	2.18469	0.0418311
Solyc03g117690	Eukaryotic aspartyl protease family protein (AHRD V3.3 *** A0A2U1P524_ARTAN)	2.18453	0.00551816
Solyc10g080950	cyclinB1_2	2.1843	0.0328125
Solyc03g112580	Receptor protein kinase, putative (AHRD V3.3 *** B9RAX9_RICCO)	2.179	0.00669268
Solyc12g087930	BnaA09g14940D protein (AHRD V3.3 *** A0A078HPZ8_BRANA)	2.16853	0.0148574
Solyc05g014560	3-oxoacyl-acyl-carrier-protein reductase, chloroplastic (AHRD V3.3 *** A0A2I0XGI5_9ASPA),Pfam:PF13561	2.16429	0.0253513
Solyc03g083130	Protein DEFECTIVE IN MERISTEM SILENCING 3 (AHRD V3.3 *** A0A1J3I4J6_NOCCA)	2.16105	0.00595371
Solyc07g043490	Glycosyltransferase (AHRD V3.3 *** P93789_SOLTU)	2.15676	0.00433819
Solyc01g099650	Formin-like protein (AHRD V3.3 *** A0A2G3AXK0_CAPCH)	2.15233	0.0202785
Solyc02g070780	DNA helicase (AHRD V3.3 *** A0A2G2XDX1_CAPBA)	2.1488	0.0107804
Solyc12g006860	brassinosteroid hydroxylase	2.14703	0.0282509
Solyc01g090965	Bifunctional inhibitor/lipid-transfer protein/seed storage 2S albumin superfamily protein (AHRD V3.3 *** Q9FJS1_ARATH)	2.14434	0.00794932
Solyc07g066050	Unknown protein	2.14122	0.0118654
Solyc11g067110	DNA polymerase epsilon catalytic subunit (AHRD V3.3 *-* A0A2G2YHJ1_CAPAN)	2.13924	0.000757475
Solyc02g065530	Hexosyltransferase (AHRD V3.3 *** A0A2G2XBK6_CAPBA)	2.1296	0.0416272
Solyc11g007900	EEIG1/EHBP1 N-terminal domain (AHRD V3.3 *-* A0A200R5E0_9MAGN)	2.12468	0.0128936
Solyc06g060360	Adenine nucleotide alpha hydrolases-like superfamily protein (AHRD V3.3 *** A0A1P8APG6_ARATH)	2.12456	0.00608593
Solyc12g021160	Unknown protein	2.12005	0.0202187
Solyc11g067140	DNA polymerase epsilon catalytic subunit (AHRD V3.3 *** A0A2G2VQQ6_CAPBA)	2.11534	0.00153082
Solyc10g080940	Tubulin beta chain (AHRD V3.3 *** A0A1U8EJY6_CAPAN)	2.11488	0.000324682
Solyc09g075400	DNA ligase 1-like isoform X2 (AHRD V3.3 *** XP_004247534.1)	2.11447	0.00313421
Solyc07g065110	Bifunctional inhibitor/plant lipid transfer protein/seed storage helical domain containing protein (AHRD V3.3 *** A0A2P5G019_TREOI)	2.11238	0.0427753
Solyc06g053760	Syntaxin-related protein KNOLLE (AHRD V3.3 *** A0A2G2WJ90_CAPBA)	2.1078	0.0147462
Solyc04g057940	RING-type E3 ubiquitin transferase (AHRD V3.3 *** A0A2G2WYB6_CAPBA)	2.10669	0.0431351
Solyc04g078520	Transcription factor MYC/MYB domain-containing protein (AHRD V3.3 *** A0A2U1MUV3_ARTAN)	2.10579	0.00257234
Solyc11g019910	Plant invertase/pectin methylesterase inhibitor superfamily protein (AHRD V3.3 *** A0A2U1KPL8_ARTAN)	2.10065	0.00217993
Solyc04g079210	Patatin (AHRD V3.3 *** A0A2G2X0P8_CAPBA)	2.09979	0.019815
Solyc05g054315	Epoxide hydrolase (AHRD V3.3 *** Q41413_SOLTU)	2.09457	0.00498374
Solyc12g009050	Nuclear transcription factor Y subunit A-6 (AHRD V3.3 *** A0A2G2X3U5_CAPBA)	2.09425	0.00608593
Solyc12g014130	SUN-like protein 33	2.09356	0.0209115
Solyc06g067870	2-oxoglutarate (2OG) and Fe(II)-dependent oxygenase superfamily protein (AHRD V3.3 *** A0A2U1LXB2_ARTAN)	2.08228	0.0177108
Solyc04g071900	Peroxidase (AHRD V3.3 *** K4BTH7_SOLLC)	2.07675	0.0149422
Solyc07g043460	Cytochrome P450 (AHRD V3.3 *** A0A200PQ40_9MAGN)	2.0718	0.0157343
Solyc12g007150	Rop guanine nucleotide exchange factor 12 (AHRD V3.3 *** A0A2G2X3H0_CAPBA)	2.06979	0.00549805
Solyc03g113950	Calmodulin binding protein (AHRD V3.3 *-* A0A2K3MP79_TRIPR)	2.06521	0.0469089
Solyc02g086470	Transducin/WD40 repeat-like superfamily protein (AHRD V3.3 *** A0A2U1M8S4_ARTAN)	2.06416	0.0291907
Solyc02g064990	Remorin (AHRD V3.3 *** A0A200QZA9_9MAGN)	2.05449	0.00340883
Solyc11g066670	Glycosyltransferase (AHRD V3.3 *** A0A288W8G2_GARJA)	2.05438	0.00723798
Solyc03g025470	Kinesin-like protein (AHRD V3.3 *** E5GCU2_CUCME)	2.05152	0.0144425
Solyc05g025680	Respiratory burst oxidase homolog (AHRD V3.3 *** Q84KK8_NICBE)	2.0449	0.0142227
Solyc04g009820	GRF1-interacting factor 1 (AHRD V3.3 *-* A0A2G2ZG76_CAPAN)	2.04282	0.0244746
Solyc02g085930	Peroxidase (AHRD V3.3 *** K4BBA2_SOLLC)	2.03968	0.0208998
Solyc09g098770	Geraniol 8-hydroxylase (AHRD V3.3 *** A0A2G3CQY8_CAPCH)	2.03794	0.0296708
Solyc03g078810	UDP-glycosyltransferase 76C4-like (AHRD V3.3 *** A0A2I4EQP1_9ROSI)	2.0369	0.043812
Solyc10g055780	Chitinase (AHRD V3.3 *** B9VRK7_CAPAN)	2.03219	0.0425978
Solyc08g061010	Major facilitator superfamily protein (AHRD V3.3 *** A0A1P8AZ62_ARATH)	2.0306	0.0244746
Solyc06g082070	Protein trichome birefringence-like 45 (AHRD V3.3 *** A0A2G3CBV9_CAPCH)	2.02328	0.00249927
Solyc05g026490	Phosphomannomutase/phosphoglucomutase (AHRD V3.3 *** A0A1J3D7Z0_NOCCA)	2.02238	0.028457
Solyc08g074480	Bifunctional inhibitor/lipid-transfer protein/seed storage 2S albumin superfamily protein (AHRD V3.3 *** A0A2U1PU47_ARTAN)	2.02196	0.0148015
Solyc05g014540	DNA polymerase alpha subunit B (AHRD V3.3 *** A0A2G3B930_CAPCH)	2.01986	0.0213214
Solyc09g091880	Myb family transcription factor APL (AHRD V3.3 *** A0A1U8G4T8_CAPAN)	2.01776	0.0274342
Solyc01g080750	ARM repeat superfamily protein (AHRD V3.3 *** A0A2U1P293_ARTAN)	2.01723	0.0075284
Solyc05g008310	S receptor kinase (AHRD V3.3 *** A4UWL9_BRANA)	2.01697	0.00261632
Solyc07g041770	Putative membrane lipoprotein (AHRD V3.3 *** AT3G42725.1)	2.01431	0.0344657
Solyc01g103390	12-oxophytodienoate reductase 2	2.01046	0.0325749
Solyc12g056920	Sulfate transporter-like protein (AHRD V3.3 *** A0A2K3NYV6_TRIPR)	2.0082	0.0310888
Solyc01g097000	Glycosyl hydrolase family protein (AHRD V3.3 *** A0A1P8B9U3_ARATH)	2.00577	0.0070896
Solyc10g079750	BTB/POZ ankyrin repeat protein (AHRD V3.3 *** G3LSH3_LOTJA)	2.00546	0.0148928
Solyc09g066150	Cytochrome P450 (AHRD V3.3 *** A0A200Q4A2_9MAGN)	2.00455	0.011092
Solyc01g091180	Protein NRT1/ PTR FAMILY 7.3 (AHRD V3.3 *** A0A2G2XNQ7_CAPBA)	2.00009	0.044713
Solyc01g106540	neurofilament heavy protein (AHRD V3.3 *-* AT4G17000.3)	1.9996	0.0162448
Solyc05g007230	Receptor-like kinase (AHRD V3.3 *-* A0A0K9NLV5_ZOSMR)	1.99935	0.037471
Solyc08g066050	Protein kinase domain (AHRD V3.3 *** A0A200QDK0_9MAGN)	1.99914	0.01584
Solyc05g047600	Non-specific serine/threonine protein kinase (AHRD V3.3 *** A0A1Q3BH80_CEPFO)	1.99881	0.00148796
Solyc09g098030	Geraniol 8-hydroxylase (AHRD V3.3 *** A0A2G3CQY8_CAPCH)	1.99751	0.000133601
Solyc02g062170	Chalcone-flavanone isomerase family protein (AHRD V3.3 *-* AT5G66230.1)	1.99668	0.0212859
Solyc11g010620	basic helix loop helix (bHLH) DNA-binding superfamily protein (AHRD V3.3 *-* AT4G38062.1)	1.99419	0.0125798
Solyc03g005760	Chlorophyll a-b binding protein, chloroplastic (AHRD V3.3 *** A0A2G2W7Q4_CAPBA)	1.98953	0.000953212
Solyc03g043770	Leucine-rich receptor-like protein kinase family protein (AHRD V3.3 *-* A0A061DPD7_THECC)	1.98776	0.00619939
Solyc06g082030	2-oxoglutarate (2OG) and Fe(II)-dependent oxygenase superfamily protein (AHRD V3.3 *** Q9LUZ1_ARATH)	1.98729	0.0284641
Solyc03g113460	Short-chain dehydrogenase reductase 4 (AHRD V3.3 *** A0A2G2WRF5_CAPBA),Pfam:PF13561	1.98678	0.0248409
Solyc07g065090	Polygalacturonase inhibiting protein (AHRD V3.3 *** C4PG28_SOLTO)	1.98678	0.00380476
Solyc10g008910	Histone H3 (AHRD V3.3 *** B3TM40_ELAGV)	1.98596	0.0152299
Solyc08g079150	Auxin-responsive protein SAUR32 (AHRD V3.3 *** A0A2G2XKY1_CAPBA)	1.98542	0.00936837
Solyc03g119550	lysM domain-containing GPI-anchored protein 1-like (AHRD V3.3 *** A0A2I4FE18_9ROSI)	1.98507	0.015621
Solyc05g013690	GDSL esterase/lipase (AHRD V3.3 *** A0A2R6REU1_ACTCH)	1.98328	0.0041329
Solyc04g045530	DNA primase large subunit (AHRD V3.3 *** A0A2G3BK14_CAPCH)	1.97841	0.0488528
Solyc10g054840	X-intrinsic protein 1.1	1.97746	0.0417191
Solyc01g066760	Unknown protein	1.97638	0.00933956
Solyc05g008300	Multicopper oxidase LPR1 (AHRD V3.3 *-* A0A2G2VKE3_CAPBA)	1.97479	0.00639145
Solyc04g071070	Unknown protein	1.97281	0.0132783
Solyc05g008540	Origin of replication complex subunit 4 (AHRD V3.3 *** A0A2G2VJZ3_CAPBA)	1.97054	0.0299165
Solyc02g068070	Lipase (AHRD V3.3 *** A0A1U8FRV6_CAPAN)	1.9606	0.0190804
Solyc06g008366	Unknown protein	1.96005	0.0202288
Solyc02g082720	Protease Do-like 14-like protein (AHRD V3.3 *** A0A2K3MMS3_TRIPR)	1.95888	0.0318885
Solyc08g082650	Cellulose synthase (AHRD V3.3 *-* A0A200QCL6_9MAGN)	1.95734	0.00922636
Solyc02g082290	Histidine kinase-like ATPase domain, Zinc finger, CW-type (AHRD V3.3 *** A0A2U1PNY4_ARTAN)	1.95543	0.009735
Solyc08g005635	Terpene synthase (AHRD V3.3 *-* G5CV51_SOLLC)	1.9449	0.0239093
Solyc05g013680	Gdsl esterase/lipase (AHRD V3.3 *** A0A2P4H5E8_QUESU)	1.94338	0.0347965
Solyc04g079050	UDP-glycosyltransferase 79B2 (AHRD V3.3 *** A0A2G3CJJ2_CAPCH)	1.94166	0.000941742
Solyc10g083580	PHYTOSULFOKINE 3 PRECURSOR (AHRD V3.3 *-* AT3G44735.2)	1.93845	0.0452821
Solyc07g065210	kinesin related protein	1.93664	0.0129234
Solyc05g024457	Unknown protein	1.9358	0.0319812
Solyc07g063080	Dynamin-related protein 5A (AHRD V3.3 *** A0A2G3C1N3_CAPCH)	1.93557	0.00147967
Solyc10g050210	ABSCISIC ACID-INSENSITIVE 5-like protein 5 (AHRD V3.3 *** A0A1U8GBR9_CAPAN)	1.93478	0.0266545
Solyc03g031980	Lectin-receptor kinase (AHRD V3.3 *** A0A2U1KV35_ARTAN)	1.92542	0.00350648
Solyc12g087850	Basic helix-loop-helix (BHLH) DNA-binding superfamily protein (AHRD V3.3 *** A0A2U1PAJ2_ARTAN)	1.92196	0.0375342
Solyc02g089050	protein LONGIFOLIA 1-like (AHRD V3.3 *** A0A2I4EBA4_9ROSI)	1.91717	0.0163452
Solyc12g009920	Glycosyltransferase (AHRD V3.3 *-* A0A288W8G2_GARJA)	1.91127	0.0142502
Solyc11g008060	Pullulanase 1, chloroplastic (AHRD V3.3 *-* A0A2G2VA72_CAPBA)	1.90952	0.045636
Solyc03g119310	Unknown protein	1.90937	0.00884468
Solyc07g008410	Protein DETOXIFICATION (AHRD V3.3 *** A0A1Q3CW99_CEPFO)	1.90794	0.037471
Solyc12g005020	RING/U-box superfamily protein (AHRD V3.3 *** A0A2U1MKC4_ARTAN)	1.90662	0.0386616
Solyc09g065350	ovate family protein 18	1.90102	0.00864393
Solyc10g086660	Rop guanine nucleotide exchange factor 7 (AHRD V3.3 *** A0A2G3BIR2_CAPCH)	1.90031	0.0032572
Solyc11g005390	transmembrane protein (AHRD V3.3 *** AT3G18800.1)	1.89961	0.0173364
Solyc01g088410	Fatty acid hydroxylase superfamily (AHRD V3.3 *-* A0A2U1MHC5_ARTAN)	1.89932	0.0122792
Solyc12g042600	Glycosyltransferase (AHRD V3.3 *** B1Q468_ANTMA)	1.89828	0.0297858
Solyc02g076750	Cysteine protease CP14 (AHRD V3.3 *** T2BRA8_TOBAC)	1.8913	0.00350648
Solyc11g042890	Late embryogenesis abundant protein (AHRD V3.3 *-* A0A200QZY3_9MAGN)	1.89064	0.0132783
Solyc06g005750	Methylsterol monooxygenase 2-1 (AHRD V3.3 *** A0A1U8H5Y5_CAPAN)	1.88534	0.01584
Solyc01g066440	hypothetical protein (AHRD V3.3 *** AT3G06840.1)	1.88402	0.0130416
Solyc06g060560	hypothetical protein (AHRD V3.3 *** AT2G27830.1)	1.88184	0.00793768
Solyc04g076190	Eukaryotic aspartyl protease family protein (AHRD V3.3 *** F4K5B9_ARATH)	1.87806	0.0120664
Solyc06g073760	Glycosyl hydrolase family protein (AHRD V3.3 *** A0A1P8BG25_ARATH)	1.87504	0.0237261
Solyc04g082430	cyclinB2_4	1.87414	0.0245345
Solyc03g005060	Nucleolar-like protein (AHRD V3.3 *** F4J3H8_ARATH)	1.86911	0.0119814
Solyc02g085980	Unknown protein	1.8674	0.0290073
Solyc04g008730	Alpha-galactosidase (AHRD V3.3 *** K4BP29_SOLLC)	1.86728	0.014366
Solyc01g079500	DNA replication licensing factor MCM7 (AHRD V3.3 *** A0A1U8FE76_CAPAN)	1.86463	0.0294797
Solyc06g084450	Rho GTPase-activating protein 2 (AHRD V3.3 *** A0A2G2WMS1_CAPBA)	1.86242	0.0241579
Solyc04g081490	beta-tubulin	1.86125	0.0051534
Solyc05g012350	Alpha/beta-Hydrolases superfamily protein (AHRD V3.3 *** Q6NL07_ARATH)	1.85865	0.0129036
Solyc07g007190	glycoprotein, nuclear encoding mitochondrial protein, mRNA (AHRD V3.3 *-* NP_001132759.1)	1.85616	0.021609
Solyc03g065200	Protein ENHANCED DISEASE RESISTANCE 2-like (AHRD V3.3 *** A0A1J3E5X3_NOCCA)	1.85369	0.0177108
Solyc03g032190	cyclinB2_7	1.8528	0.010749
Solyc04g015560	Glycosyl hydrolase family protein (AHRD V3.3 *** A0A2U1QCD6_ARTAN)	1.85051	0.0149021
Solyc02g092410	Adenylyl-sulfate kinase (AHRD V3.3 *** A0A1U8FYZ5_CAPAN)	1.85009	0.00836643
Solyc12g094620	catalase	1.8499	0.0178042
Solyc07g014730	Phospholipase A2-alpha (AHRD V3.3 *** A0A2G2WBQ3_CAPBA)	1.84953	0.0243629
Solyc08g082670	Cellulose synthase (AHRD V3.3 *** A0A200QCL6_9MAGN)	1.8373	0.0385288
Solyc08g067030	DUF642 domain-containing protein (AHRD V3.3 *** A0A1Q3BRG3_CEPFO)	1.83707	0.0118378
Solyc06g060540	AT hook motif DNA-binding family protein (AHRD V3.3 *-* A0A1P8BGC9_ARATH)	1.82829	0.0245345
Solyc03g097770	Unknown protein	1.82693	0.00936837
Solyc06g071290	Aldehyde dehydrogenase (AHRD V3.3 *** A0A0K9R405_SPIOL)	1.82587	0.00608593
Solyc02g079940	Transmembrane protein, putative (DUF1218) (AHRD V3.3 *** A0A1P8B4W6_ARATH)	1.82523	0.0151336
Solyc02g087110	Alpha-dioxygenase (AHRD V3.3 *** Q5GQ66_PEA)	1.82518	0.0410228
Solyc11g010120	Peroxidase (AHRD V3.3 *** K4D5H3_SOLLC)	1.82408	0.00347034
Solyc12g057080	Glycosyltransferase (AHRD V3.3 *** A0A2G3CNS7_CAPCH)	1.82187	0.0236555
Solyc01g097070	DNA topoisomerase (AHRD V3.3 *** A0A2G2W734_CAPBA)	1.81443	0.0261208
Solyc05g006650	bHLH transcription factor 036	1.81429	0.0107183
Solyc02g087960	R2R3MYB transcription factor 94	1.81385	0.0472476
Solyc07g052100	SNF2-related (AHRD V3.3 *** A0A200QH53_9MAGN)	1.81384	0.0335629
Solyc04g082840	B2-type cyclin dependent kinase	1.81145	0.0106084
Solyc01g099410	Histone H2A (AHRD V3.3 *** A0A0H5QLQ1_9EUKA)	1.81033	0.013773
Solyc07g062543	UDP-N-acetylglucosamine 1-carboxyvinyltransferase (AHRD V3.3 *** A0A318R3I0_9STAP)	1.81031	0.0362002
Solyc03g071700	Unknown protein	1.8101	0.0154918
Solyc02g093300	DNA polymerase (AHRD V3.3 *** H9E8V2_SOLLC)	1.80904	0.0229586
Solyc02g089210	MADS box transcription factor (AHRD V3.3 *** Q689E7_GENTR)	1.80702	0.0166394
Solyc06g063340	DUF1666 family protein (DUF1666) (AHRD V3.3 *** Q8L795_ARATH)	1.80566	0.0274793
Solyc10g008930	glutaredoxin-C9-like (AHRD V3.3 *** A0A1U8EMM6_CAPAN)	1.80289	0.02849
Solyc08g068050	DDT domain-containing protein (AHRD V3.3 *-* A0A1Q3BG21_CEPFO)	1.80278	0.0157343
Solyc08g005677	Terpene synthase (AHRD V3.3 *** G5CV36_SOLLC)	1.79797	0.0171931
Solyc06g084460	Shikimate dehydrogenase (AHRD V3.3 *** B6TSW1_MAIZE)	1.79325	0.00117098
Solyc09g075350	Pectinesterase (AHRD V3.3 *** A0A2G2W0I1_CAPBA)	1.78872	0.00836643
Solyc11g005800	Transducin/WD40 repeat-like superfamily protein (AHRD V3.3 *** A0A2U1QNA9_ARTAN)	1.78848	0.0343283
Solyc03g083720	Plant invertase/pectin methylesterase inhibitor superfamily protein, putative (AHRD V3.3 *** A0A061G4U8_THECC)	1.78834	0.0469055
Solyc05g041440	Ankyrin repeat family protein (AHRD V3.3 *** A0A2U1PBX5_ARTAN)	1.78518	0.0370919
Solyc02g071000	Chlorophyll a-b binding protein, chloroplastic (AHRD V3.3 *** A0A2G3A7J8_CAPAN)	1.78319	0.0393997
Solyc01g106330	Glutamyl-tRNA(Gln) amidotransferase subunit A (AHRD V3.3 *** A0A2U1LC75_ARTAN)	1.78268	0.00750233
Solyc08g082620	3-oxoacyl-acyl-carrier-protein synthase (AHRD V3.3 *** O82520_CAPCH)	1.78223	0.0347965
Solyc02g085990	Unknown protein	1.78054	0.0185268
Solyc03g123430	LTM interacting AP2	1.77699	0.00516703
Solyc06g083070	Fimbrin-2 (AHRD V3.3 *** A0A2G2WN11_CAPBA)	1.77638	0.0088084
Solyc02g082180	DNA helicase (AHRD V3.3 *** A0A2G2XFH5_CAPBA)	1.77515	0.014395
Solyc10g011680	Unknown protein	1.77107	0.0343402
Solyc06g064550	Aspartokinase-homoserine dehydrogenase (AHRD V3.3 *** O63067_SOYBN)	1.77001	0.0181296
Solyc02g069490	Delta(24)-sterol reductase (AHRD V3.3 *** A0A2G2XDD5_CAPBA)	1.76799	0.0213214
Solyc11g012910	Gamma-glutamylcyclotransferase (AHRD V3.3 *** A0A2G2ZMV7_CAPAN)	1.76705	0.0204973
Solyc09g091650	Replication factor C subunit 1 (AHRD V3.3 *-* A0A1Z5JWY4_FISSO)	1.76545	0.0152982
Solyc09g090320	Kinesin (AHRD V3.3 *** A0A200PVY6_9MAGN)	1.76509	0.0161203
Solyc03g025230	Protein DETOXIFICATION (AHRD V3.3 *** Q6V7U8_SOLLC)	1.76273	0.00572801
Solyc06g053960	Heat shock transcription factor (AHRD V3.3 *-* A0A1Y1I763_KLENI)	1.76165	0.00669268
Solyc02g093760	Zinc finger (C3HC4-type RING finger) family protein (AHRD V3.3 *-* F4IWG7_ARATH)	1.76113	0.0178547
Solyc04g076130	Serine carboxypeptidase (AHRD V3.3 *** A0A2K3JSD4_TRIPR)	1.76098	0.034836
Solyc01g090340	Ethylene-responsive transcription factor 2 (AHRD V3.3 *** A0A2G3DEZ8_CAPCH)	1.76067	0.0191731
Solyc08g078420	Ethylene-responsive transcription factor (AHRD V3.3 *** A0A2G3AF14_CAPAN)	1.75516	0.0344657
Solyc07g065920	Heavy metal-associated isoprenylated plant protein 41 (AHRD V3.3 *-* A0A2P4JR90_QUESU)	1.75434	0.0202107
Solyc02g068760	Pentatricopeptide repeat-containing protein (AHRD V3.3 *** A0A2G3A6F7_CAPAN)	1.75253	0.0401959
Solyc07g065530	flocculation protein FLO11 (AHRD V3.3 *** XP_004244068.1)	1.75097	0.0428486
Solyc07g045440	Fasciclin-like arabinogalactan protein 2 (AHRD V3.3 *** A0A2G3BYC2_CAPCH)	1.74912	0.00350648
Solyc07g066350	serine/arginine repetitive matrix-like protein (AHRD V3.3 *** AT1G56020.1)	1.74563	0.00941852
Solyc04g058110	G-type lectin S-receptor-like serine/threonine-protein kinase (AHRD V3.3 *** A0A2G3CF44_CAPCH)	1.74269	0.0279155
Solyc02g085390	ATP-dependent DNA helicase DDM1 (AHRD V3.3 *** A0A1U8FMX5_CAPAN)	1.73864	0.0256648
Solyc06g084280	Fantastic four-like protein (AHRD V3.3 *-* A0A2K3NF15_TRIPR)	1.73688	0.0427753
Solyc07g041760	Unknown protein	1.73492	0.022064
Solyc02g076730	Cysteine protease CP14 (AHRD V3.3 *-* T2BRA8_TOBAC)	1.72783	0.00459746
Solyc08g060970	polygalacturonase AF118567	1.72622	0.0144759
Solyc03g078730	Glycosyltransferase (AHRD V3.3 *-* A0A2U1NU39_ARTAN)	1.72515	0.0425811
Solyc11g010813	UDP-glycosyltransferase 91A1 (AHRD V3.3 *** A0A2G3B0B4_CAPCH)	1.72307	0.0168
Solyc03g007690	ABC transporter G family member 8 (AHRD V3.3 *** A0A2G2ZZJ3_CAPAN)	1.71894	0.039369
Solyc06g074365	Unknown protein	1.71373	0.0495029
Solyc03g078720	Glycosyltransferase (AHRD V3.3 *** A0A288W8G3_GARJA)	1.7127	0.0291907
Solyc08g081255	Unknown protein	1.70995	0.0305342
Solyc03g006840	LOW protein: M-phase inducer phosphatase-like protein (AHRD V3.3 *** Q9FIS0_ARATH)	1.70872	0.0112079
Solyc12g088530	cyclin A3.1	1.70833	0.0145569
Solyc03g026040	Leucine-rich repeat receptor protein kinase (AHRD V3.3 *** A0A2R6RQU4_ACTCH)	1.70639	0.0011156
Solyc09g006005	Pathogenesis-related protein 1 (AHRD V3.3 *** Q75QH2_CAPCH)	1.70084	0.023767
Solyc02g083190	F-box family protein (AHRD V3.3 *** A0A2K3NMJ9_TRIPR)	1.69973	0.00523318
Solyc06g076240	Unknown protein	1.69894	0.0161795
Solyc12g014570	Glycerophosphodiester phosphodiesterase GDPDL4 (AHRD V3.3 *** A0A2G2Z5P4_CAPAN)	1.69589	0.0050527
Solyc03g005910	GDSL esterase/lipase (AHRD V3.3 *** A0A2R6RG70_ACTCH)	1.69519	0.0319308
Solyc11g005820	Pectinesterase inhibitor domain-containing protein (AHRD V3.3 *** A0A2U1P2H7_ARTAN)	1.69446	0.0246006
Solyc05g052100	Glutamate dehydrogenase (AHRD V3.3 *** A0A1U8GQ51_CAPAN)	1.69391	0.0390278
Solyc09g072753	Proteasome endopeptidase complex (AHRD V3.3 *-* A0A2G3BI76_CAPCH)	1.69245	0.0134357
Solyc02g037490	AMP-dependent synthetase/ligase (AHRD V3.3 *** A0A200RCS7_9MAGN)	1.69085	0.03272
Solyc03g005920	Protein kinase domain (AHRD V3.3 *** A0A200QV19_9MAGN)	1.68338	0.0136215
Solyc08g007330	DNA mismatch repair protein MutS (AHRD V3.3 *** A0A200Q639_9MAGN)	1.68281	0.0218968
Solyc03g113090	microtubule-associated futsch-like protein (AHRD V3.3 *** AT5G62550.1)	1.68255	0.00807243
Solyc12g056200	DUF604 domain-containing protein (AHRD V3.3 *** A0A1Q3C751_CEPFO)	1.68013	0.0271822
Solyc03g019640	DnaJ domain (AHRD V3.3 *** A0A200QGM0_9MAGN)	1.68009	0.0451353
Solyc01g099210	Lipoxygenase (AHRD V3.3 *** K4B0V8_SOLLC)	1.67949	0.0244106
Solyc04g079560	Lysine histidine transporter-like 8 (AHRD V3.3 *** A0A1U8GKT6_CAPAN)	1.67905	0.00244721
Solyc04g082590	TLR4 regulator/MIR-interacting MSAP protein (AHRD V3.3 *** AT1G42480.1)	1.67836	0.0197262
Solyc09g075550	Cellulose synthase (AHRD V3.3 *** A0A1R3H0Z2_COCAP)	1.67626	0.0185407
Solyc06g064660	Cyclin-dependent kinase C-1 (AHRD V3.3 *** A0A1U8GPD8_CAPAN)	1.67535	0.00796948
Solyc12g009300	fruit sucrose synthase	1.67476	0.0405244
Solyc06g082910	Formin-like protein (AHRD V3.3 *** A0A2G3CBV0_CAPCH)	1.67287	0.002731
Solyc08g065420	bell-like homeodomain protein 4	1.67071	0.0236116
Solyc06g052010	SUN-like protein 16	1.66909	0.0217678
Solyc09g018010	Non-specific lipid-transfer protein (AHRD V3.3 *** M0ZNZ5_SOLTU)	1.66674	0.00689114
Solyc09g097860	Kinesin-like protein KIN12B (AHRD V3.3 *** A0A2G2YQB5_CAPAN)	1.66452	0.00599613
Solyc02g062460	2-oxoglutarate (2OG) and Fe(II)-dependent oxygenase superfamily protein (AHRD V3.3 *** A0A2U1LXD5_ARTAN)	1.66245	0.0147462
Solyc03g111680	DNA polymerase III subunit gamma/tau (AHRD V3.3 *** A0A2K3PCP8_TRIPR)	1.66221	0.0032572
Solyc11g008050	Pullulanase 1, chloroplastic (AHRD V3.3 *** A0A2G2VA72_CAPBA)	1.66022	0.026481
Solyc02g069450	Photosystem I reaction center subunit III, chloroplastic (AHRD V3.3 *** A0A1U8FJA0_CAPAN)	1.65898	0.000429076
Solyc03g114040	Protein PRD1 (AHRD V3.3 *** A0A2G3CYP2_CAPCH)	1.65819	0.00132588
Solyc08g062940	SUN-like protein 22	1.65383	0.0168151
Solyc08g023645	Unknown protein	1.64749	0.00220031
Solyc02g081070	Kinase (AHRD V3.3 *** D7ME76_ARALL)	1.64645	0.00350648
Solyc06g065620	Type 2 dna topoisomerase 6 subunit b-like protein (AHRD V3.3 *** A0A314LA60_NICAT)	1.64592	0.0127765
Solyc02g094740	TPX2 (Targeting protein for Xklp2) family protein (AHRD V3.3 *-* A0A2K3NQ64_TRIPR)	1.64372	0.0280351
Solyc01g107760	Cysteine proteinase RD21a (AHRD V3.3 *** A0A2G3BVF2_CAPCH)	1.64221	0.0215435
Solyc02g083890	Chalcone-flavanone isomerase family protein (AHRD V3.3 *** AT5G66230.1)	1.6418	0.0191539
Solyc04g078310	cyclin A3_1	1.63947	0.0212958
Solyc01g010180	Unknown protein	1.63893	0.0422728
Solyc05g056060	Chlorophyll a-b binding protein, chloroplastic (AHRD V3.3 *-* A0A2G3CJ50_CAPCH)	1.63671	0.000703027
Solyc03g114970	Protein SPIRAL1 (AHRD V3.3 *** A0A2G3A261_CAPAN)	1.63572	0.0103009
Solyc03g113450	Receptor-like protein kinase (AHRD V3.3 *** Q9FM23_ARATH)	1.63171	0.00995563
Solyc03g007940	Pectin lyase-like superfamily protein (AHRD V3.3 *** O81746_ARATH)	1.62968	0.0420602
Solyc11g061960	Protein kinase-like domain-containing protein (AHRD V3.3 *-* A0A2U1MAQ3_ARTAN)	1.62947	0.0148574
Solyc02g081980	Apyrase (AHRD V3.3 *** A0A2G2XFE6_CAPBA)	1.62855	0.0283358
Solyc05g015150	Receptor protein kinase-like protein (AHRD V3.3 *** A0A2R6QRC2_ACTCH)	1.62828	0.0132783
Solyc05g012720	mitotic checkpoint protein BUB3.3 (AHRD V3.3 *** A0A2I4FXI7_9ROSI)	1.62684	0.0325453
Solyc05g014370	Mitotic spindle checkpoint protein MAD2 (AHRD V3.3 *** A0A1U8ETB9_CAPAN)	1.62613	0.0371184
Solyc09g009860	Glutaredoxin (AHRD V3.3 *** A0A200Q6F4_9MAGN)	1.62605	0.0288805
Solyc02g063260	Protein DETOXIFICATION (AHRD V3.3 *** A0A328DLR5_9ASTE)	1.62214	0.0268411
Solyc09g009380	Protein kinase G11A (AHRD V3.3 *** A0A1U8F337_CAPAN)	1.62107	0.00750123
Solyc04g054500	Heavy metal-associated isoprenylated plant protein (AHRD V3.3 *** A0A2R6R672_ACTCH)	1.61772	0.0245452
Solyc04g014800	myo-inositol monophosphatase 1	1.6147	0.0204799
Solyc02g071060	Purine permease (AHRD V3.3 *** A0A2P5DL88_TREOI),Pfam:PF16913	1.61292	0.0146141
Solyc07g056650	Interactor of constitutive active ROPS 1-like protein (AHRD V3.3 *** A0A2K3NH99_TRIPR)	1.61112	0.00936837
Solyc08g068540	B3 domain-containing protein (AHRD V3.3 *** A0A1Q3CXA6_CEPFO)	1.6111	0.0221979
Solyc06g009190	Pectinesterase (AHRD V3.3 *** A0A2G3C3P4_CAPCH)	1.60415	0.024389
Solyc11g073110	Protein UPSTREAM OF FLC (AHRD V3.3 *** A0A2G2VN71_CAPBA)	1.60216	0.023767
Solyc01g150147	Golgi SNAP receptor complex member 1 (AHRD V3.3 *-* A0A1U8EGS6_CAPAN)	1.60214	0.0433063
Solyc04g016080	Kinesin-4 (AHRD V3.3 *** A0A2G2ZFA6_CAPAN)	1.60156	0.0211286
Solyc08g042100	RING-type E3 ubiquitin transferase (AHRD V3.3 *-* A0A218WUJ5_PUNGR)	1.60154	0.0042161
Solyc05g049980	Pectin lyase-like superfamily protein (AHRD V3.3 *** A0A1I9LS88_ARATH)	1.59817	0.00792141
Solyc11g005090	cyclin A1	1.59514	0.00546122
Solyc08g082070	High mobility group B protein 6 (AHRD V3.3 *** A0A2G2XK70_CAPBA)	1.5949	0.0328991
Solyc06g060320	filament-like plant protein (AHRD V3.3 *** A0A1U8H275_CAPAN)	1.59081	0.0463889
Solyc03g120660	D-isomer specific 2-hydroxyacid dehydrogenase (AHRD V3.3 *** A0A200RC95_9MAGN)	1.58944	0.0293813
Solyc01g107730	D-type cyclin-2	1.58856	0.00601604
Solyc07g052980	xyloglucan endotransglycosylase/hydrolase 16	1.58832	0.0209882
Solyc12g035710	DUF21 domain-containing protein (AHRD V3.3 *** A0A2G2Y4P4_CAPAN)	1.58776	0.00156062
Solyc09g009480	F-box protein (AHRD V3.3 *** A0A2K3LAB0_TRIPR)	1.58714	0.0450977
Solyc04g150104	Kirola (AHRD V3.3 *** A0A2G2WRW0_CAPBA)	1.58608	0.0195661
Solyc04g076140	Rho GTPase-activating protein REN1 (AHRD V3.3 *** A0A2G2X0E2_CAPBA)	1.58601	0.0157769
Solyc10g005690	Chloride channel protein (AHRD V3.3 *** A0A2G3BC88_CAPCH)	1.58213	0.00478968
Solyc06g069430	FRUITFULL-like MADS-box 1	1.58107	0.00464989
Solyc11g008820	Endoglucanase (AHRD V3.3 *** A0A2G2VEA7_CAPBA)	1.57961	0.0136215
Solyc04g078470	D-type cyclin-3	1.5796	0.0046307
Solyc06g065450	Forkhead-associated (FHA) domain (AHRD V3.3 *** A0A200Q0W4_9MAGN)	1.5755	0.0325749
Solyc04g015340	Carboxypeptidase (AHRD V3.3 *** A0A2G2VL35_CAPBA)	1.57309	0.00286347
Solyc01g007170	C2 calcium/lipid-binding plant phosphoribosyltransferase family protein (AHRD V3.3 *** A0A061F065_THECC)	1.56857	0.014779
Solyc07g052470	Syntaxin-132 (AHRD V3.3 *** A0A2U1NHB7_ARTAN)	1.56841	0.0281251
Solyc02g062780	ATP-dependent DNA helicase DDM1 (AHRD V3.3 *** A0A2G3D1Z5_CAPCH)	1.56479	0.010644
Solyc11g012020	EH domain-containing protein 1 (AHRD V3.3 *** A0A1U8EYQ8_CAPAN)	1.56267	0.0144759
Solyc07g056400	Serine/threonine-protein kinase WAG2 (AHRD V3.3 *** A0A2G2Z4Q4_CAPAN)	1.56202	0.0252748
Solyc09g007330	DNA helicase mcm8-like protein (AHRD V3.3 *** A0A2K3P3V8_TRIPR)	1.56098	0.0285122
Solyc09g092645	Cytochrome (AHRD V3.3 *** A0A1U8G4E5_CAPAN)	1.56062	0.0282774
Solyc11g062440	L-ascorbate oxidase (AHRD V3.3 *** ASO_TOBAC)	1.55477	0.0196965
Solyc03g007860	Protein PAM68, chloroplastic (AHRD V3.3 *** A0A2G2YAA0_CAPAN)	1.5533	0.0107804
Solyc10g074540	Protein EXORDIUM-like 3 (AHRD V3.3 *** A0A1U8DVK9_CAPAN)	1.55233	0.0248941
Solyc09g012000	Lectin receptor kinase (AHRD V3.3 *** B8XSM9_WHEAT)	1.55138	0.00491002
Solyc08g080590	Thaumatin-like protein (AHRD V3.3 *-* A0A2G3DBA4_CAPCH)	1.55081	0.0164061
Solyc07g049320	Nucleobase-ascorbate transporter 1 (AHRD V3.3 *** A0A1U8FC42_CAPAN)	1.54986	0.0464353
Solyc02g085100	Glucose-6-phosphate 1-epimerase (AHRD V3.3 *** A0A2G3AQU6_CAPCH)	1.54803	0.0139091
Solyc08g074620	Polyphenol oxidase (AHRD V3.3 *** J7ES67_NICBE)	1.54724	0.0140676
Solyc01g105050	Chlorophyll a-b binding protein, chloroplastic (AHRD V3.3 *** A0A2G3AWK5_CAPCH)	1.54616	0.00550572
Solyc11g073130	Very-long-chain (3R)-3-hydroxyacyl-CoA dehydratase (AHRD V3.3 *** A0A2G2YGA2_CAPAN)	1.54602	0.0098648
Solyc09g083030	inactive protein RESTRICTED TEV MOVEMENT 1-like (AHRD V3.3 *** A0A1S3ZEZ8_TOBAC)	1.54562	0.00659111
Solyc06g063230	WD repeat protein (AHRD V3.3 *** AT1G73090.1)	1.54298	0.0219156
Solyc01g104860	Peroxidase (AHRD V3.3 *** K4B258_SOLLC)	1.53972	0.0353086
Solyc09g091370	holliday junction resolvase (AHRD V3.3 *** AT1G04650.1)	1.53361	0.0497942
Solyc08g005560	transglutaminase family protein (AHRD V3.3 *** AT4G19160.2)	1.53242	0.0153602
Solyc01g097420	Calcium-transporting ATPase (AHRD V3.3 *-* A0A2G2W783_CAPBA)	1.52676	0.021349
Solyc02g085950	cell wall protein X77373	1.52398	0.00132588
Solyc05g010590	WPP domain-interacting tail-anchored protein 2 (AHRD V3.3 *** A0A1J3HWE7_NOCCA)	1.52006	0.0279969
Solyc02g085940	Ribulose bisphosphate carboxylase small chain (AHRD V3.3 *** A0A2G2XBI7_CAPBA)	1.51772	0.00147944
Solyc08g080960	AT-hook motif nuclear-localized protein 10 (AHRD V3.3 *** A0A2G3AP54_CAPAN)	1.51628	0.0143838
Solyc03g063690	Pentatricopeptide repeat (AHRD V3.3 *** A0A200R2Z2_9MAGN)	1.51277	0.0162243
Solyc01g009040	cyclinB1_4	1.51234	0.0463889
Solyc03g123630	pectin methylesterase pmeu1	1.51013	0.0156278
Solyc12g056300	Receptor kinase, putative (AHRD V3.3 *** B9RC93_RICCO)	1.50907	0.0048677
Solyc05g005760	NHL domain-containing protein (AHRD V3.3 *** A0A2K3PAQ7_TRIPR)	1.50873	0.0117366
Solyc02g067580	B12D protein (AHRD V3.3 *** Q9XHD5_IPOBA)	1.50153	0.0191731
Solyc11g008040	Pullulanase 1, chloroplastic (AHRD V3.3 *** A0A2G3AZH1_CAPCH)	1.49812	0.0458333
Solyc08g005720	Terpene synthase 18 (AHRD V3.3 *** R9R6F3_SOLLC)	1.49718	0.0142816
Solyc07g063600	Chlorophyll a-b binding protein, chloroplastic (AHRD V3.3 *** A0A2G3C388_CAPCH)	1.49604	0.0156278
Solyc04g008040	Microtubule-associated protein 70 (AHRD V3.3 *** A0A200QNX4_9MAGN)	1.49556	0.0015167
Solyc02g093480	Lysine ketoglutarate reductase trans-splicing protein (DUF707) (AHRD V3.3 *** A0A1I9LSL9_ARATH)	1.49546	0.0305873
Solyc06g005560	expansin9	1.49429	0.0303462
Solyc01g109490	Unknown protein	1.4911	0.034894
Solyc11g065200	Unknown protein	1.49014	0.0284906
Solyc01g091140	Nitroreductase family protein (AHRD V3.3 *** A0A2K3NXL4_TRIPR)	1.48744	0.0107336
Solyc07g008820	Protein trichome birefringence-like 15 (AHRD V3.3 *** A0A1U8ETR8_CAPAN)	1.48397	0.00313421
Solyc12g087860	RING/U-box superfamily protein (AHRD V3.3 *** A0A2H1ZED7_ARATH)	1.48228	0.0261802
Solyc10g150105	Bifunctional polymyxin resistance protein, ArnA (AHRD V3.3 *** A0A2U1N595_ARTAN)	1.48172	0.0179479
Solyc01g094760	Origin of replication complex subunit 5 (AHRD V3.3 *** A0A2G3BSZ3_CAPCH)	1.48164	0.0304264
Solyc01g057430	Acetyl-coenzyme A carboxylase carboxyl transferase subunit alpha, chloroplastic (AHRD V3.3 *-* A0A2G2W5S4_CAPBA)	1.47779	0.0462366
Solyc11g012520	hypothetical protein (AHRD V3.3 --* AT4G16447.1)	1.47756	0.0273524
Solyc06g065440	Zinc finger protein STOP1-like protein (AHRD V3.3 *** A0A2G2ZB75_CAPAN)	1.4745	0.0484673
Solyc01g100310	DUF1645 family protein (AHRD V3.3 *-* G7I9G3_MEDTR)	1.47443	0.00922636
Solyc12g008580	Glucan endo-1,3-beta-glucosidase 12 (AHRD V3.3 *** A0A2G2X3S4_CAPBA)	1.47182	0.00350648
Solyc04g081590	Receptor protein kinase (AHRD V3.3 *** A0A2R6R3P4_ACTCH)	1.46693	0.00852999
Solyc09g089870	bHLH transcription factor 061	1.46464	0.00366427
Solyc04g079700	Transducin/WD40 repeat-like superfamily protein (AHRD V3.3 *** A0A2U1PM75_ARTAN)	1.46421	0.0413493
Solyc10g080400	uv-b-insensitive 4 (AHRD V3.3 *** AT2G42260.2)	1.46065	0.0253926
Solyc01g087690	RNA polymerase sigma factor sigD, chloroplastic (AHRD V3.3 *** A0A2G2XSP7_CAPBA)	1.46005	0.00793768
Solyc01g096940	Protein kinase (AHRD V3.3 *** Q2HVC0_MEDTR)	1.45562	0.0127329
Solyc10g044720	Unknown protein	1.45322	0.0158442
Solyc04g005060	TPX2 domain-containing protein (AHRD V3.3 *** A0A1Q3CMC0_CEPFO)	1.45298	0.00976473
Solyc10g006810	Unknown protein	1.45289	0.013275
Solyc09g075790	Long-chain acyl-CoA synthetase (AHRD V3.3 *** U9SHU1_RHIID)	1.45282	0.00472622
Solyc06g053950	Heat stress transcription factor A-2e (AHRD V3.3 *-* A0A2G2WJ43_CAPBA)	1.44865	0.0344657
Solyc11g070140	Protein kinase p34cdc2 (AHRD V3.3 *** Q40789_PETCR)	1.44849	0.00494153
Solyc10g009380	DUF688 domain-containing protein (AHRD V3.3 *** A0A1Q3BEA6_CEPFO)	1.44554	0.042809
Solyc03g033470	Calmodulin-lysine N-methyltransferase (AHRD V3.3 *** A0A1J3EL91_NOCCA)	1.44479	0.0402252
Solyc11g005310	RING/U-box superfamily protein (AHRD V3.3 *** A0A2U1QK74_ARTAN)	1.44455	0.0442097
Solyc02g082260	3-hydroxy-3-methylglutaryl CoA reductase	1.44185	0.0168828
Solyc01g091230	Receptor-like kinase (AHRD V3.3 *** A0A191UPW4_CASSA)	1.44155	0.00266938
Solyc06g074200	Photosystem I subunit O (AHRD V3.3 *** A0A1U8H3A3_CAPAN)	1.43988	0.000437959
Solyc01g097110	Fanconi anemia group D2 protein (AHRD V3.3 *** A0A1P8B4W1_ARATH)	1.43963	0.0478243
Solyc07g049370	Glucan endo-1,3-beta-glucosidase 3 (AHRD V3.3 *** A0A1J3FSS7_NOCCA)	1.43809	0.024824
Solyc04g074640	Ascorbate peroxidase (AHRD V3.3 *** A0A0K2SS60_CITUN)	1.43496	0.00328308
Solyc04g011690	Cytochrome (AHRD V3.3 *** A0A2G3CDZ6_CAPCH)	1.43494	0.0402943
Solyc06g072830	cell division cycle 20.2, cofactor of APC complex-like (AHRD V3.3 *** A0A2I4FBA0_9ROSI)	1.43427	0.0238848
Solyc12g044280	Photosystem I reaction center subunit VI, chloroplastic (AHRD V3.3 *** A0A2G3D0C1_CAPCH)	1.43087	0.00116432
Solyc10g055240	1-phosphatidylinositol phosphodiesterase (AHRD V3.3 *** E5GC05_CUCME)	1.4292	0.0145311
Solyc10g078190	cytosine-5 DNA methyltransferaseL1	1.42918	0.0053575
Solyc01g096360	Rho GTPase-activating protein 3 (AHRD V3.3 *** A0A2G2YYE8_CAPAN)	1.42905	0.0232105
Solyc11g066270	xyloglucan endotransglucosylase-hydrolase 6	1.42843	0.0409733
Solyc07g042580	microtubule-associated protein TORTIFOLIA1 (AHRD V3.3 *** A0A2I4EH42_9ROSI)	1.42396	0.00729382
Solyc02g077240	Pyruvate decarboxylase (AHRD V3.3 *** A0A2K3PNN6_TRIPR)	1.42318	0.0298733
Solyc01g107990	PI-PLC X domain-containing protein (AHRD V3.3 *** A0A2G2W995_CAPBA)	1.42304	0.00147944
Solyc07g006630	Zinc finger protein CONSTANS-like 5-like (AHRD V3.3 *** A0A2K3N2C5_TRIPR)	1.42242	0.0348892
Solyc10g086500	steroid 5 alpha reductase DET2	1.42099	0.00491002
Solyc09g083190	NAD(P)H dehydrogenase 18 (AHRD V3.3 *** A0A0F7CYQ9_9ROSI)	1.41762	0.00138442
Solyc08g068510	F-box protein (AHRD V3.3 *** A0A1J3E713_NOCCA)	1.41579	0.0353233
Solyc01g111310	SlLAX2	1.41477	0.00796948
Solyc02g086820	chloroplast carbonic anhydrase	1.41346	0.00370484
Solyc10g006000	DEK (AHRD V3.3 *-* A0A200RBP9_9MAGN)	1.41325	0.00708157
Solyc09g009200	Growth-regulating factor 3 (AHRD V3.3 *** A0A2G3BIU0_CAPCH)	1.41157	0.0182246
Solyc08g066940	Protein NRT1/ PTR FAMILY 1.2 (AHRD V3.3 *** A0A1J3FWJ0_NOCCA)	1.41036	0.00147967
Solyc11g066360	Enabled-like protein (DUF1635) (AHRD V3.3 *** F4KBD8_ARATH)	1.40962	0.044925
Solyc01g087450	Arm repeat superfamily protein (AHRD V3.3 *** A0A2K3NMK6_TRIPR)	1.40931	0.0393997
Solyc08g079800	Growth-regulating factor 10 (AHRD V3.3 *** A0A2G3AE89_CAPAN)	1.40887	0.0369309
Solyc09g007260	AP2-like ethylene-responsive transcription factor TOE3 (AHRD V3.3 *** A0A2G2VZG0_CAPBA)	1.4084	0.0107535
Solyc01g086930	protein gamma response 1 (AHRD V3.3 *** A0A2I4FRY7_9ROSI)	1.40833	0.0464577
Solyc07g056060	transmembrane protein (AHRD V3.3 *** AT5G65440.9)	1.40674	0.0270956
Solyc02g067100	TPX2 (Targeting protein for Xklp2) protein family (AHRD V3.3 *** F4K9T9_ARATH)	1.40352	0.0400866
Solyc01g096150	LRAT domain-containing protein (AHRD V3.3 *** A0A1Q3AS87_CEPFO)	1.39981	0.00892987
Solyc03g044740	Methyl esterase 1 (AHRD V3.3 *** A0A2U1LMY0_ARTAN)	1.39481	0.0261208
Solyc10g009080	Squamosa promoter binding protein 3	1.39437	0.0204799
Solyc01g108170	BEST plant protein match is: (TAIR:plant.1) protein, putative (AHRD V3.3 *** G7JLA4_MEDTR)	1.39365	0.0107336
Solyc06g064500	Myricetin O-methyltransferase 2 (AHRD V3.3 *** F2YTN5_SOLHA)	1.39278	0.00461695
Solyc03g020030	Proteinase inhibitor type-2 (AHRD V3.3 *** A0A2G3A0T9_CAPAN)	1.39275	0.0494989
Solyc07g032250	nucleophosmin (AHRD V3.3 *** AT4G29520.1)	1.38976	0.00995563
Solyc03g118480	Zinc-finger domain of monoamine-oxidase A repressor R1 (AHRD V3.3 *** A0A2U1LDY5_ARTAN)	1.38755	0.0344657
Solyc01g016460	Unknown protein	1.3869	0.0234491
Solyc09g074630	BTB domain-containing protein/NPH3 domain-containing protein (AHRD V3.3 *** A0A1Q3CT76_CEPFO)	1.38523	0.0178914
Solyc03g116920	Sister chromatid cohesion PDS5-like protein (AHRD V3.3 *-* A0A2K3PKD0_TRIPR)	1.38251	0.0233236
Solyc09g007150	Glutathione S-transferase (AHRD V3.3 *** A0A200QHH9_9MAGN)	1.38164	0.0297005
Solyc03g006870	Phosphoglucomutase protein (AHRD V3.3 *** A0A2U1KZG8_ARTAN)	1.37855	0.022372
Solyc04g072550	Mitochondrial transcription termination factor-like (AHRD V3.3 *** Q6Z8L0_ORYSJ)	1.37367	0.0480803
Solyc09g010960	WRKY transcription factor 49	1.36957	0.0351349
Solyc12g036380	Unknown protein	1.3695	0.0380219
Solyc06g082940	Photosystem I reaction center subunit XI protein (AHRD V3.3 *** A0A2U1MVK5_ARTAN)	1.36648	0.000324682
Solyc02g078700	LisH and RanBPM domains containing protein (AHRD V3.3 *** F4HTG9_ARATH)	1.36643	0.0328721
Solyc09g007940	Adenosine kinase (AHRD V3.3 *** A0A2G2VXW7_CAPBA)	1.36584	0.0197981
Solyc01g006100	cytosine-5 DNA methyltransferase1L	1.3658	0.0226684
Solyc06g060290	Protein disulfide-isomerase (AHRD V3.3 *** A0A1U8GVQ2_CAPAN)	1.36551	0.00892987
Solyc02g068930	Cytochrome c6, chloroplastic (AHRD V3.3 *** A0A1U8FS80_CAPAN)	1.36172	0.0102654
Solyc10g005790	Transmembrane protein C9orf5 protein (AHRD V3.3 *** Q93XX1_ARATH)	1.36094	0.0129334
Solyc05g012680	DUF538 family protein (Protein of unknown function%2C DUF538) (AHRD V3.3 *** AT2G03350.1)	1.36073	0.00897887
Solyc01g087500	DNA topoisomerase 2 (AHRD V3.3 *** A0A2G2XSS9_CAPBA)	1.35782	0.00913745
Solyc12g006140	Cab-5 gene encoding chlorophyll a/b-binding protein	1.35568	0.00835937
Solyc02g085933	Unknown protein	1.3554	0.00461929
Solyc01g098740	Protein kinase superfamily protein (AHRD V3.3 *** F4HYK7_ARATH)	1.35514	0.011762
Solyc10g085550	Enolase (AHRD V3.3 *** A0A200Q2G1_9MAGN)	1.35328	0.00616432
Solyc03g122270	Inter-alpha-trypsin inhibitor heavy chain-like protein (AHRD V3.3 *** Q8L798_ARATH)	1.35201	0.00563318
Solyc07g054110	Pentatricopeptide repeat (AHRD V3.3 *-* A0A200QWZ8_9MAGN)	1.35147	0.0352432
Solyc02g078670	COP1-interacting protein 7 (AHRD V3.3 *** CIP7_ARATH)	1.35124	0.00523318
Solyc05g006820	DnaJ protein like (AHRD V3.3 *** A0A2I0WJV4_9ASPA)	1.35009	0.0264761
Solyc11g072820	Kinesin (AHRD V3.3 *** A0A200R660_9MAGN)	1.34951	0.0075284
Solyc02g081440	rho GTPase-activating protein (AHRD V3.3 *-* AT5G37010.1)	1.34919	0.00904093
Solyc03g033510	Armadillo repeat only 2 (AHRD V3.3 *** Q9FKW5_ARATH)	1.34789	0.0207196
Solyc03g098650	heavy metal-associated isoprenylated plant protein 22-like (AHRD V3.3 *** A0A1U8GHY5_CAPAN)	1.34773	0.024504
Solyc05g008290	Multicopper oxidase LPR1 (AHRD V3.3 *-* A0A2G2VKE3_CAPBA)	1.34749	0.00313421
Solyc08g082820	TOMBIPGRBC Tomato BiP (binding protein)/grp78	1.34749	0.0266545
Solyc03g031600	Peroxisomal membrane protein PMP22 (AHRD V3.3 *** A0A2G3CKH8_CAPCH)	1.34643	0.0358659
Solyc11g072080	F-box/kelch-repeat protein (AHRD V3.3 *-* A0A2G3BAF6_CAPCH)	1.34398	0.0243629
Solyc04g071500	Cupredoxin superfamily protein (AHRD V3.3 *** AT1G21090.1)	1.34339	0.0368574
Solyc06g007780	Nuclear transport factor 2 (NTF2) family protein with RNA binding (RRM-RBD-RNP motifs) domain-containing protein (AHRD V3.3 *** F4J8X6_ARATH)	1.33994	0.0188918
Solyc10g011760	Glucose-6-phosphate 1-epimerase (AHRD V3.3 *** A0A1U8EEQ4_CAPAN)	1.33939	0.0176124
Solyc11g072480	Tetraspanin-3 (AHRD V3.3 *** A0A2G3BA66_CAPCH)	1.33641	0.0393164
Solyc11g066010	60S ribosomal protein L36 (AHRD V3.3 *** AT5G02440.1)	1.33557	0.0171544
Solyc06g071330	Nucleobase-ascorbate transporter 8 (AHRD V3.3 *** A0A2G3C9N0_CAPCH)	1.3349	0.00266938
Solyc06g074730	Argonaute 5	1.33488	0.01664
Solyc04g080970	Protein SHI RELATED SEQUENCE 1 (AHRD V3.3 *** A0A2G3CQY9_CAPCH)	1.33327	0.0252606
Solyc07g054950	cyclinD6_1	1.33133	0.00835937
Solyc09g092670	Cytochrome (AHRD V3.3 *** A0A1U8G4E5_CAPAN)	1.32993	0.0437789
Solyc12g011010	Protodermal factor 1 (AHRD V3.3 *-* A0A2G2YT94_CAPAN)	1.32951	0.0047591
Solyc07g043120	Glycosyltransferase (AHRD V3.3 *** A0A288W8G4_GARJA)	1.32839	0.0410492
Solyc04g005070	Major facilitator superfamily protein (AHRD V3.3 *** A0A2U1N7S7_ARTAN)	1.3267	0.0238603
Solyc11g064840	Calcium-dependent lipid-binding domain-containing protein (AHRD V3.3 *** A0A2K3NHM7_TRIPR)	1.32568	0.023767
Solyc08g005705	Terpene synthase 41 (AHRD V3.3 *-* R9R6S4_SOLLC)	1.32331	0.0145569
Solyc09g009580	Fatty acyl-CoA reductase (AHRD V3.3 *** A0A2G2YPA8_CAPAN)	1.32305	0.0187424
Solyc08g075080	RING/U-box superfamily protein (AHRD V3.3 *** F4KD57_ARATH)	1.32057	0.00824946
Solyc12g100330	cytosine-5 DNA methyltransferase3L	1.31837	0.0282186
Solyc04g076100	transmembrane protein (AHRD V3.3 *** AT5G65440.7)	1.31818	0.00299442
Solyc12g056230	glutathione peroxidase like encoding 2	1.31716	0.00892871
Solyc04g054430	Unknown protein	1.31693	0.0358659
Solyc10g045290	Kinase interacting (KIP1-like) family protein (AHRD V3.3 *** A0A2K3NUK8_TRIPR)	1.3132	0.00523318
Solyc04g081240	Auxin Response Factor 5	1.31272	0.00518044
Solyc10g039290	Major facilitator superfamily protein (AHRD V3.3 *** A0A1P8AT47_ARATH)	1.31116	0.0435312
Solyc08g006070	AIG2-like protein (AHRD V3.3 *** A0A2I4GNX8_9ROSI)	1.31112	0.00933185
Solyc11g006220	Myosin family protein (AHRD V3.3 *** A0A2U1N6F7_ARTAN)	1.3102	0.0174886
Solyc06g083040	wound-inducible carboxypeptidase	1.30988	0.0256452
Solyc06g082950	Photosystem I reaction center subunit XI protein (AHRD V3.3 *** A0A2U1MVK5_ARTAN)	1.30973	0.00127681
Solyc08g066750	Major facilitator superfamily protein (AHRD V3.3 *** A0A2U1QCK3_ARTAN)	1.30795	0.000528844
Solyc06g050840	bHLH transcription factor135	1.30664	0.0144759
Solyc08g076820	bHLH transcription factor146	1.30482	0.00732042
Solyc12g044270	Rop guanine nucleotide exchange factor 9 (AHRD V3.3 *** A0A2G3BHY6_CAPCH)	1.29952	0.0469089
Solyc05g025890	Acyl-CoA N-acyltransferases (NAT) superfamily protein (AHRD V3.3 *** Q8GUT5_ARATH)	1.29949	0.0447733
Solyc05g008020	mitogen-activated protein kinase 15	1.29934	0.010679
Solyc04g077340	G-type lectin S-receptor-like serine/threonine-protein kinase (AHRD V3.3 *** A0A2G2WZR9_CAPBA)	1.29912	0.00900475
Solyc04g017720	Gibberellin regulated protein (AHRD V3.3 *** A0A2U1PE48_ARTAN)	1.29565	0.044943
Solyc02g092980	cyclin D3.1	1.2956	0.00138442
Solyc06g005850	RING/FYVE/PHD zinc finger superfamily protein (AHRD V3.3 *** B6SN54_MAIZE)	1.29532	0.0259424
Solyc01g094020	Receptor-like serine/threonine-protein kinase (AHRD V3.3 *** A0A2G3DE20_CAPCH)	1.29516	0.00874618
Solyc02g080310	Beta-glucosidase 46 (AHRD V3.3 *** A0A1U8FUJ5_CAPAN)	1.29464	0.00624038
Solyc09g008530	Purine-uracil permease NCS1 (AHRD V3.3 *** A0A2G2VXW0_CAPBA)	1.29451	0.0487366
Solyc06g051250	RING/U-box superfamily protein (AHRD V3.3 *-* A0A2U1Q188_ARTAN)	1.29331	0.015659
Solyc01g109370	Acyltransferase domain-containing protein (AHRD V3.3 *** A0A1Q3CKP3_CEPFO)	1.29073	0.00132588
Solyc01g080070	Heavy metal-associated isoprenylated plant protein (AHRD V3.3 *-* A0A2R6PK24_ACTCH)	1.28958	0.0293358
Solyc10g006900	light dependent NADH:protochlorophyllide oxidoreductase 3 s2	1.28868	0.0310888
Solyc06g068910	Receptor-like kinase 1 (AHRD V3.3 *** A0A061FVY1_THECC)	1.28859	0.0159902
Solyc01g100220	GATA transcription factor 23 (AHRD V3.3 *** A0A2G3AXR3_CAPCH)	1.28844	0.0107336
Solyc07g066040	RNA polymerase II elongation factor (AHRD V3.3 *** AT5G56120.1)	1.28495	0.0243629
Solyc04g076040	cyclinD5_1	1.28434	0.00817711
Solyc03g120520	Peroxisome biogenesis protein 2 (AHRD V3.3 *-* A0A2G3C8M2_CAPCH)	1.27895	0.0356306
Solyc03g111610	Haloacid dehalogenase-like hydrolase domain-containing protein (AHRD V3.3 *** A0A2G3CCT0_CAPCH),Pfam:PF13419	1.27808	0.0127101
Solyc11g066020	Ankyrin repeat family protein, putative, expressed (AHRD V3.3 *** Q10NB7_ORYSJ)	1.27756	0.00565539
Solyc07g042390	Plant invertase/pectin methylesterase inhibitor superfamily protein (AHRD V3.3 *** A0A061GSW0_THECC)	1.27318	0.00486029
Solyc10g076710	Phosphoinositide phospholipase C (AHRD V3.3 *** O49950_SOLTU)	1.27271	0.0269919
Solyc11g007940	Protein BTR1 (AHRD V3.3 *** A0A2G2VF13_CAPBA)	1.27127	0.0247707
Solyc03g033610	Leucine-rich receptor-like protein kinase family protein (AHRD V3.3 *** A0A061DLN8_THECC)	1.26911	0.00371303
Solyc10g083310	Kinesin-like protein (AHRD V3.3 *** A0A2G2YN20_CAPAN)	1.26774	0.0378557
Solyc09g013160	WD40 repeat (AHRD V3.3 *** A0A200R4P8_9MAGN)	1.26248	0.0245722
Solyc03g119320	hypothetical protein (AHRD V3.3 *** AT1G48780.1)	1.25803	0.0157242
Solyc01g098980	MAP kinase kinase kinase 8	1.25674	0.0116422
Solyc01g100380	Calreticulin (AHRD V3.3 *** A0A2G3AWT5_CAPCH)	1.25651	0.00236422
Solyc04g064720	Maltose excess protein 1, chloroplastic (AHRD V3.3 *** A0A2G2ZPK8_CAPAN)	1.25464	0.0101064
Solyc06g076230	Unknown protein	1.2544	0.0161516
Solyc03g115900	Chlorophyll a-b binding protein, chloroplastic (AHRD V3.3 *** A0A1U8G3I4_CAPAN)	1.24965	0.00118912
Solyc03g119220	Kinesin-like protein (AHRD V3.3 *** A0A2G3CZZ7_CAPCH)	1.24854	0.0195247
Solyc03g097690	Protein kinase superfamily protein (AHRD V3.3 *** A0A2U1LLY4_ARTAN)	1.24584	0.0250739
Solyc08g014580	type I inositol polyphosphate 5-phosphatase 12-like (AHRD V3.3 *** A0A2I4G632_9ROSI)	1.24563	0.0404535
Solyc07g049505	Unknown protein	1.24541	0.0260875
Solyc08g005640	Terpene synthase (AHRD V3.3 *** G5CV51_SOLLC)	1.24505	0.0294797
Solyc01g103100	NAD(P)-binding Rossmann-fold superfamily protein (AHRD V3.3 *** A0A2U1N9F9_ARTAN)	1.24384	0.0118378
Solyc07g014640	Galactokinase (AHRD V3.3 *** B6U8E6_MAIZE)	1.24045	0.0189913
Solyc08g066840	tonoplast intrinsic protein 4.1	1.23926	0.0253957
Solyc02g030130	Subtilisin-like protease (AHRD V3.3 *** A0A1J3H877_NOCCA)	1.2385	0.00261632
Solyc01g067690	Unknown protein	1.23787	0.0335505
Solyc11g072690	LES294902 3-desoxy-D-manno octulosonic acid-8-phosphate synthase	1.23708	0.00486029
Solyc11g010920	Kinesin-4 (AHRD V3.3 *** A0A2G3B0C5_CAPCH)	1.23702	0.0207512
Solyc01g067700	SCA7, zinc-binding domain protein (AHRD V3.3 *-* X8JJA6_9HOMO)	1.23667	0.0115891
Solyc04g015470	Phosphatidylinositol 4-phosphate 5-kinase (AHRD V3.3 *** K4BQ49_SOLLC)	1.23609	0.00188702
Solyc12g088320	LIM domain-containing protein (AHRD V3.3 *** A0A1Q3ALK2_CEPFO)	1.23413	0.0449625
Solyc08g067160	Alpha/beta-Hydrolases superfamily protein (AHRD V3.3 *** A0A2U1QI56_ARTAN)	1.23229	0.0431676
Solyc05g051290	HMG-Y-related protein A-like (AHRD V3.3 *** A0A1U8GPJ7_CAPAN)	1.23018	0.0261807
Solyc08g076290	Plastidal glycolate/glycerate translocator 1, chloroplastic (AHRD V3.3 *** A0A2G2XLX5_CAPBA)	1.22842	0.00331645
Solyc09g097870	bHLH transcription factor 062	1.22703	0.0327535
Solyc05g009500	Protein NRT1/ PTR FAMILY 3.1 (AHRD V3.3 *** A0A1U8GM13_CAPAN)	1.22642	0.0256598
Solyc07g006700	Pathogenesis-related protein PR-1 (AHRD V3.3 *** A0A1U8H8G8_CAPAN)	1.22134	0.01895
Solyc12g007140	hypothetical protein (AHRD V3.3 *-* AT5G42710.2)	1.22036	0.0144759
Solyc10g086340	Kinesin (AHRD V3.3 *** A0A200PZ85_9MAGN)	1.21965	0.0202187
Solyc07g005680	Carboxypeptidase (AHRD V3.3 *** A0A2G3BXD7_CAPCH)	1.21914	0.0323538
Solyc11g008810	Beta-hexosaminidase (AHRD V3.3 *** M1BC44_SOLTU)	1.21869	0.00494153
Solyc09g098190	Signal peptide peptidase-like 5 (AHRD V3.3 *-* A0A2G2ZT65_CAPAN)	1.2185	0.024389
Solyc06g006100	Anthranilate synthase (AHRD V3.3 *** A0A2U1KR52_ARTAN)	1.21808	0.023767
Solyc09g014490	flocculation FLO11-like protein (AHRD V3.3 *-* AT2G40070.2)	1.21665	0.0361853
Solyc04g049340	Tryptophan/tyrosine permease (AHRD V3.3 *** A0A2U1PXY3_ARTAN)	1.2164	0.00913745
Solyc10g018780	Squamosa promoter binding protein 8a	1.21547	0.0129036
Solyc06g054250	"5-nucleotidase surE-like protein (AHRD V3.3 *** A0A2K3MS27_TRIPR)"	1.21469	0.00945366
Solyc11g012860	coiled-coil protein	1.21104	0.00447966
Solyc05g056050	Chlorophyll a-b binding protein, chloroplastic (AHRD V3.3 *** A0A2G3CJ50_CAPCH)	1.21039	0.00148796
Solyc01g100930	GDSL esterase/lipase (AHRD V3.3 *** A0A1U8GQF3_CAPAN)	1.20606	0.0474677
Solyc12g011280	Chlorophyll a-b binding protein, chloroplastic (AHRD V3.3 *** A0A0F7H004_9ROSI)	1.2048	0.00256596
Solyc04g077510	Growth-regulating factor 8 (AHRD V3.3 *** A0A2G2ZR93_CAPAN)	1.20441	0.00694983
Solyc10g079360	Transcription initiation factor IIB (AHRD V3.3 *** A0A2G2YP06_CAPAN)	1.20401	0.0427753
Solyc01g079490	Vacuolar protein sorting-associated protein 51-like protein (AHRD V3.3 *** A0A2S1CEW9_PRUYE)	1.20374	0.0118824
Solyc11g066820	Glucomannan 4-beta-mannosyltransferase 2 (AHRD V3.3 *** A0A1U8HBW8_CAPAN)	1.20303	0.00415937
Solyc01g108670	Kinesin (AHRD V3.3 *** A0A200QYC3_9MAGN)	1.20233	0.00456039
Solyc10g081700	hypothetical protein (AHRD V3.3 *-* AT2G27180.1)	1.20181	0.00945366
Solyc06g074790	Histone H2B (AHRD V3.3 *** A0A2G3CAQ8_CAPCH)	1.19923	0.0396055
Solyc03g117080	Mitochondrial glycoprotein (AHRD V3.3 *** A0A200PPZ5_9MAGN)	1.19753	0.0154551
Solyc08g006820	Transmembrane 9 superfamily member (AHRD V3.3 *** A0A2G3BR15_CAPCH)	1.19687	0.00217993
Solyc02g081730	3beta-hydroxysteroid-dehydrogenase/decarboxylase isoform 1 (AHRD V3.3 *** A0A2G2V0L0_CAPBA)	1.19504	0.0270594
Solyc08g029360	Unknown protein	1.19411	0.0246758
Solyc03g025370	NAD(P)-binding Rossmann-fold superfamily protein (AHRD V3.3 *** Q8H1Q6_ARATH)	1.19195	0.00936837
Solyc02g071810	Protein kinase domain (AHRD V3.3 *** A0A200QV78_9MAGN)	1.19183	0.0243409
Solyc03g116500	polygalacturonase (XOPG1)	1.1917	0.0124176
Solyc04g077190	Endo-1,4-beta-xylanase 1 (AHRD V3.3 *** XYN1_ARATH)	1.19123	0.0219313
Solyc07g056420	glutathione S-transferase AY082341	1.1912	0.00347034
Solyc06g150130	Dof zinc finger protein PBF (AHRD V3.3 *** A0A2G2WLZ1_CAPBA)	1.19028	0.0157352
Solyc03g006310	Unknown protein	1.18969	0.0132096
Solyc10g081590	Protein-lysine N-methyltransferase (AHRD V3.3 *** B6T9S3_MAIZE),Pfam:PF10237	1.1884	0.0298318
Solyc10g054080	Kinesin-related protein 11 (AHRD V3.3 *** A0A2G3BDZ7_CAPCH)	1.18757	0.00639145
Solyc12g087810	K-box region and MADS-box transcription factor family protein (AHRD V3.3 *-* A0A2U1PLS4_ARTAN)	1.18546	0.0458333
Solyc08g082720	DDE family endonuclease (AHRD V3.3 *-* AT4G10890.3)	1.18409	0.0417191
Solyc11g068680	NF-kappa-B inhibitor-like protein (AHRD V3.3 *** AT5G22340.1)	1.18206	0.0219807
Solyc01g049880	Unknown protein	1.18203	0.0161131
Solyc04g015620	DUF642 domain-containing protein (AHRD V3.3 *** A0A1Q3AUQ6_CEPFO)	1.18038	0.049317
Solyc12g009450	NBS-LRR protein (AHRD V3.3 *** Q9SM52_SOLAC)	1.1797	0.023767
Solyc06g053210	ubiquitin-60S ribosomal protein L40 (AHRD V3.3 *-* A0A2I4GFW8_9ROSI)	1.17961	0.0244924
Solyc04g055200	Asparagine synthetase (AHRD V3.3 *** Q8LJT6_STRHE)	1.17708	0.0201026
Solyc01g067230	Cullin 1 (AHRD V3.3 *-* A0A1J1EDP0_PETHY)	1.1766	0.0266423
Solyc04g078195	Gibberellin-regulated protein (AHRD V3.3 *** K0E174_POPTO)	1.17393	0.034091
Solyc06g074310	Transmembrane 9 superfamily member (AHRD V3.3 *** A0A2G2VAU9_CAPBA)	1.17293	0.00498374
Solyc06g068770	DB279	1.17266	0.00132588
Solyc02g087810	Aldose 1-epimerase (AHRD V3.3 *** A0A2G3D9T3_CAPCH)	1.1722	0.0159121
Solyc01g005290	Sec14p-like phosphatidylinositol transfer family protein (AHRD V3.3 *** A0A1Y1I4L4_KLENI)	1.17172	0.0290686
Solyc07g066020	Amino acid permease (AHRD V3.3 *** S8CYC9_9LAMI)	1.16768	0.0495418
Solyc09g010060	Kinesin-related protein (AHRD V3.3 *** A0A2U1L7Z9_ARTAN)	1.16709	0.0133196
Solyc02g067930	Glycerol-3-phosphate dehydrogenase NAD(+) (AHRD V3.3 *** A0A1U8FRT5_CAPAN)	1.16643	0.00790626
Solyc08g079840	LESUBENDO L.esculentum subtilisin-like endoprotease	1.16584	0.0300895
Solyc01g107330	SWIB domain-containing protein (AHRD V3.3 *** A0A1Q3C0F4_CEPFO)	1.16475	0.0157371
Solyc01g090840	Zinc finger protein (AHRD V3.3 *** A0A200PXY0_9MAGN)	1.16412	0.0157187
Solyc08g008020	C2 calcium/lipid-binding plant phosphoribosyltransferase family protein (AHRD V3.3 *** A0A061G6B5_THECC)	1.16353	0.00347034
Solyc10g084290	Interactor of constitutive active ROPs (AHRD V3.3 *** A0A2K3PRJ7_TRIPR)	1.16249	0.0428992
Solyc05g009990	Leucine-rich repeat (AHRD V3.3 *** A0A200R8J0_9MAGN)	1.16245	0.0167556
Solyc05g007180	jasmonic acid 1	1.16186	0.0176813
Solyc10g084540	Pentatricopeptide repeat (AHRD V3.3 *-* A0A200R560_9MAGN)	1.15759	0.0489182
Solyc11g008850	protease Do-like 10, mitochondrial (AHRD V3.3 *** A0A2I4HM77_9ROSI)	1.15708	0.0279925
Solyc05g007430	Transmembrane protein (DUF616) (AHRD V3.3 *-* Q9SST1_ARATH)	1.15598	0.00313421
Solyc08g067250	DNA cross-link repair protein SNM1 (AHRD V3.3 *** A0A2I4EZZ1_9ROSI)	1.15556	0.024389
Solyc01g081390	Xylulose 5-phosphate/phosphate translocator, chloroplastic (AHRD V3.3 *** A0A1U8EHP7_CAPAN)	1.15519	0.0119084
Solyc02g023950	Leucine-rich receptor-like protein kinase family protein (AHRD V3.3 *** A0A061G8R7_THECC)	1.15484	0.0402252
Solyc09g059290	Unknown protein	1.15248	0.0270623
Solyc01g111600	Heavy metal-associated isoprenylated plant protein (AHRD V3.3 *** A0A2R6QQA6_ACTCH)	1.15189	0.0022844
Solyc03g113880	DNA glycosylase superfamily protein (AHRD V3.3 *** A0A2U1LXN0_ARTAN)	1.15121	0.0162676
Solyc02g077310	D-aminoacyl-tRNA deacylase (AHRD V3.3 *-* A0A1J6IGK4_NICAT)	1.15093	0.021418
Solyc01g103960	RNA helicase DEAH-box15	1.14993	0.00852999
Solyc12g011290	Kinesin-4 (AHRD V3.3 *** A0A2G2X2M3_CAPBA)	1.14889	0.0157765
Solyc07g008470	macrophage migration inhibitory factor homolog (AHRD V3.3 *** A0A2I4FY87_9ROSI)	1.14723	0.0107804
Solyc10g005290	CDP-diacylglycerol--glycerol-3-phosphate 3-phosphatidyltransferase/cardiolipin synthase (AHRD V3.3 *-* A0A2N0I349_9SPHN)	1.14477	0.00194322
Solyc02g070260	Outer arm dynein light chain 1 protein (AHRD V3.3 *** A0A2U1P7A2_ARTAN)	1.14205	0.0275291
Solyc08g078210	Nudix hydrolase 8 (AHRD V3.3 *** A0A2G2XL67_CAPBA)	1.14183	0.0151745
Solyc10g051150	protein ENHANCED DOWNY MILDEW 2-like (AHRD V3.3 *-* A0A2I4EZI8_9ROSI)	1.1341	0.0317514
Solyc10g054870	Triosephosphate isomerase (AHRD V3.3 *** B6UG30_MAIZE)	1.13385	0.047617
Solyc12g019480	Formin-like protein (AHRD V3.3 *-* A0A2G2X5C4_CAPBA)	1.13371	0.00604544
Solyc05g052830	Proline transporter 1 (AHRD V3.3 *** A0A1U8GQ37_CAPAN)	1.13345	0.0368574
Solyc07g065270	GRAS7	1.13307	0.0139757
Solyc08g076220	Phosphoribulokinase (AHRD V3.3 *** A0A1U8GUA7_CAPAN)	1.13278	0.00393759
Solyc12g098360	Protein arginine methyltransferase NDUFAF7 (AHRD V3.3 *** A0A1U8EXX2_CAPAN)	1.13138	0.0163541
Solyc01g008600	Zinc finger transcription factor 6	1.13089	0.0145692
Solyc08g082630	Auxin Response Factor 9A	1.13088	0.0390278
Solyc10g006230	Chlorophyll a-b binding protein, chloroplastic (AHRD V3.3 *** A0A2G3BCB0_CAPCH)	1.13068	0.00153082
Solyc04g081300	Endoglucanase (AHRD V3.3 *** A0A2G3CQE2_CAPCH)	1.12938	0.00261632
Solyc03g117250	Flotillin-like protein 2 (AHRD V3.3 *** A0A2G3CZJ6_CAPCH)	1.12748	0.0301674
Solyc05g009470	Glycoside hydrolase family 31 (AHRD V3.3 *** A0A2U1PBY7_ARTAN)	1.12656	0.0048677
Solyc07g062810	D-amino-acid transaminase, chloroplastic (AHRD V3.3 *** A0A2G2Z4Z6_CAPAN)	1.12616	0.045636
Solyc09g014930	Pentatricopeptide repeat (AHRD V3.3 *** A0A200R900_9MAGN)	1.12498	0.0162243
Solyc07g064970	65-kDa microtubule-associated protein 1-like (AHRD V3.3 *** Q9FEV9_TOBAC),Pfam:PF03999	1.12484	0.0105266
Solyc06g036060	Zinc finger, C2H2 (AHRD V3.3 *** A0A2U1MXZ4_ARTAN)	1.12447	0.00148796
Solyc06g075580	Kinesin (AHRD V3.3 *** A0A200R660_9MAGN)	1.12438	0.0248151
Solyc04g026030	Spermidine synthase (AHRD V3.3 *** A0A088DA02_CAPAN),Pfam:PF01564	1.12336	0.0118654
Solyc03g113250	Major facilitator superfamily protein (AHRD V3.3 *** A0A1P8AT47_ARATH)	1.12069	0.0202513
Solyc06g084050	Photosystem II reaction center W protein, chloroplastic (AHRD V3.3 *** A0A2G2WN23_CAPBA)	1.11995	0.0241457
Solyc11g007690	Pyruvate kinase (AHRD V3.3 *** A0A2G2Y675_CAPAN)	1.11883	0.0143838
Solyc11g013150	Nodulation-signaling pathway 2 protein (AHRD V3.3 *** A0A2G3CLP6_CAPCH)	1.11865	0.0390278
Solyc07g056140	ADP-glucose pyrophosphorylase small subunit	1.1181	0.00132588
Solyc03g121180	GDSL esterase/lipase (AHRD V3.3 *** A0A2G3D0P9_CAPCH)	1.11428	0.0168955
Solyc12g042180	Adp-ribosylation factor gtpase-activating protein agd3 (AHRD V3.3 *-* A0A314L4B5_NICAT),Pfam:PF16746	1.11281	0.0248811
Solyc01g098380	4-hydroxy-tetrahydrodipicolinate reductase 1, chloroplastic-like (AHRD V3.3 *** A0A1U8FAN3_CAPAN)	1.11212	0.00698278
Solyc01g108450	Carboxypeptidase (AHRD V3.3 *** A0A2G2Y3S5_CAPAN)	1.11146	0.0241568
Solyc05g009820	Hexosyltransferase (AHRD V3.3 *** A0A2G2YCM5_CAPAN)	1.10951	0.0178547
Solyc05g013960	Oxysterol-binding protein (AHRD V3.3 *** A0A200RCU6_9MAGN)	1.1082	0.00604544
Solyc05g005010	NEP-interacting protein, putative (DUF239) (AHRD V3.3 *** F4I5H4_ARATH)	1.10443	0.0111627
Solyc04g040110	Kinesin-related protein 4 (AHRD V3.3 *** A0A2G2WH17_CAPBA)	1.10429	0.0418143
Solyc07g005260	Unknown protein	1.10412	0.0200644
Solyc10g086760	Tubulin beta chain (AHRD V3.3 *** A0A1U8EHY4_CAPAN)	1.10375	0.0245452
Solyc03g071570	Pectate lyase (AHRD V3.3 *** A0A2G2X594_CAPBA)	1.10279	0.0218968
Solyc10g005050	Protein CURVATURE THYLAKOID 1B, chloroplastic (AHRD V3.3 *** A0A2G3BDB1_CAPCH)	1.10164	0.00313421
Solyc04g082000	Phospholipase D (AHRD V3.3 *** K4BVS9_SOLLC)	1.09918	0.0472423
Solyc02g067710	ARM repeat superfamily protein (AHRD V3.3 *** A0A2U1PMP5_ARTAN)	1.09845	0.0304687
Solyc08g077550	Novel plant snare, putative (AHRD V3.3 *** B9RUR4_RICCO)	1.09774	0.0176889
Solyc10g076760	Protein kinase superfamily protein (AHRD V3.3 *** A0A2U1LJI2_ARTAN)	1.09518	0.0463316
Solyc06g072350	CASP-like protein (AHRD V3.3 *** A0A2G3CXI9_CAPCH)	1.09196	0.027497
Solyc02g070770	NAD(P)-binding Rossmann-fold superfamily protein (AHRD V3.3 *** A0A2U1NQA9_ARTAN)	1.09166	0.00497012
Solyc03g113560	Transcription factor bHLH79 (AHRD V3.3 *-* A0A2G3A1L3_CAPAN)	1.09159	0.0252661
Solyc05g005940	Protein NRT1/ PTR FAMILY 1.2 (AHRD V3.3 *** A0A1J3DU78_NOCCA)	1.09105	0.0147462
Solyc03g034220	Tomato RuBP carboxylase small subunit	1.08816	0.00350648
Solyc11g010350	"putative glucan 1,3-beta-glucosidase (AHRD V3.3 *** Q5W708_ORYSJ)"	1.08808	0.030151
Solyc03g121720	Glyoxylate reductase 2 (AHRD V3.3 *** A0A1P8AS42_ARATH)	1.08743	0.00486029
Solyc04g005790	Protein NRT1/ PTR FAMILY 4.6 (AHRD V3.3 *** A0A2G2YDU5_CAPAN)	1.08691	0.0301013
Solyc10g007200	Hexosyltransferase (AHRD V3.3 *** A0A2G3BCF8_CAPCH)	1.0865	0.0234491
Solyc12g044910	copz2 nonclathrin coat protein zeta2-COP	1.0855	0.0123502
Solyc05g009950	Cytochrome b561 (AHRD V3.3 *** A0A200Q8Q9_9MAGN)	1.0835	0.0170685
Solyc12g099260	Citrate synthase-like (AHRD V3.3 *** A0A200R252_9MAGN)	1.08322	0.0110358
Solyc08g076190	protein dimerization (AHRD V3.3 *-* AT5G45610.1)	1.08309	0.039495
Solyc03g113420	Protein NRT1/ PTR FAMILY 2.9 (AHRD V3.3 *** A0A2G2WRJ5_CAPBA)	1.08298	0.00605856
Solyc11g064790	Signal peptide peptidase (AHRD V3.3 *** A0A2G2VN53_CAPBA)	1.08141	0.0330797
Solyc06g050370	Alkylated DNA repair protein (AHRD V3.3 *-* A0A2I0W164_9ASPA)	1.07979	0.00561724
Solyc03g116870	NAD(P)H dehydrogenase subunit 48 (AHRD V3.3 *** A0A0F7GZU3_9ROSI)	1.07869	0.020535
Solyc08g080730	Tetraspanin-10 (AHRD V3.3 *** A0A2G2XKQ0_CAPBA)	1.07639	0.0337406
Solyc03g062660	Leucine-rich repeat receptor-like protein kinase family protein (AHRD V3.3 *** A0A2U1NYP5_ARTAN)	1.07624	0.0178289
Solyc07g008670	protein LONGIFOLIA 1 (AHRD V3.3 *** A0A2I4HKE6_9ROSI)	1.07592	0.0190804
Solyc09g007340	Tudor/PWWP/MBT superfamily protein (AHRD V3.3 *-* Q9LYZ0_ARATH)	1.07469	0.0116746
Solyc12g005660	Zinc finger protein/CONSTANS-like protein (AHRD V3.3 *-* A0A2K3M573_TRIPR)	1.07452	0.0212763
Solyc08g067840	Photosystem II reaction center PsbP family protein (AHRD V3.3 *** A0A0F7GYP2_9ROSI)	1.07358	0.0482341
Solyc12g056660	Mitochondrial carrier protein (AHRD V3.3 *** A0A200QJI9_9MAGN)	1.07282	0.0479777
Solyc12g020120	Homeobox leucine-zipper protein (AHRD V3.3 *-* Q8H963_ZINVI)	1.07126	0.0320822
Solyc01g066770	Chaperone protein dnaJ 49 (AHRD V3.3 *** A0A2G3B5J1_CAPCH)	1.07096	0.0357224
Solyc09g083400	Protein WVD2-like 1 (AHRD V3.3 *** A0A1U8G599_CAPAN)	1.07092	0.0243349
Solyc04g054980	PLAT/LH2 domain (AHRD V3.3 *** A0A200QB70_9MAGN)	1.07041	0.0149606
Solyc04g070980	cycloartenol synthase 1	1.06992	0.0417237
Solyc08g079100	CRABS CLAW 1b	1.06804	0.044713
Solyc10g085400	D-alanine--D-alanine ligase (AHRD V3.3 *** A0A200QQE9_9MAGN)	1.06661	0.021349
Solyc02g079950	photosystem II oxygen-evolving complex protein 3	1.06632	0.00214854
Solyc02g080810	Aminomethyltransferase (AHRD V3.3 *** A0A2G2VBG4_CAPBA)	1.06578	0.00750123
Solyc03g114930	PsbP-like protein 1, chloroplastic (AHRD V3.3 *** A0A2G3A242_CAPAN)	1.0657	0.0148574
Solyc06g069380	O-fucosyltransferase (AHRD V3.3 *** A0A2P5EBU6_TREOI)	1.06458	0.00490871
Solyc01g090560	Ethylene-responsive transcription factor (AHRD V3.3 *** A0A2G3DJ78_CAPCH)	1.06399	0.0238848
Solyc02g065400	33kDa precursor protein of oxygen-evolving complex	1.06273	0.00138442
Solyc10g045310	DUF3531 domain-containing protein (AHRD V3.3 *** A0A1Q3B327_CEPFO)	1.06195	0.0303197
Solyc11g010480	Protein CURVATURE THYLAKOID 1A, chloroplastic (AHRD V3.3 *** A0A2G3B0C6_CAPCH)	1.06111	0.0127329
Solyc01g089980	ELMO/CED-12 family protein (AHRD V3.3 *** Q8VZ78_ARATH)	1.06102	0.0168828
Solyc10g078370	Auxin Efflux Facilitator 9	1.05703	0.0494989
Solyc04g081970	Thioredoxin (AHRD V3.3 *** A0A200QEF8_9MAGN)	1.05436	0.047558
Solyc04g076310	Kinesin-like protein FRA1 (AHRD V3.3 *** A0A2G2ZQX3_CAPAN)	1.05403	0.0137017
Solyc08g079020	Adenine phosphoribosyltransferase (AHRD V3.3 *** Q45RT2_PHYPA)	1.0528	0.013658
Solyc07g064250	Protein disulfide-isomerase 5-4 (AHRD V3.3 *** A0A2G2WFB2_CAPBA)	1.05185	0.0053575
Solyc04g012060	Ribonucleoside-diphosphate reductase (AHRD V3.3 *** A0A1U8FDK5_CAPAN)	1.0511	0.0491582
Solyc05g014130	COP1-interacting protein 4 (AHRD V3.3 *-* A0A1P8BDL0_ARATH)	1.05022	0.0332634
Solyc07g007670	Purple acid phosphatase (AHRD V3.3 *** Q6J5M8_SOLTU)	1.04859	0.00604544
Solyc10g086210	translin-like (AHRD V3.3 *** A0A2I4FDW4_9ROSI)	1.04788	0.0287457
Solyc07g052930	bHLH transcription factor141	1.04521	0.0494989
Solyc01g006810	E3 ubiquitin-protein ligase RHF2A-like (AHRD V3.3 *** A0A2I4GY35_9ROSI)	1.04499	0.00654811
Solyc07g066010	Amino acid transporter (AHRD V3.3 *** A0A200RAG5_9MAGN)	1.04234	0.0195938
Solyc06g084550	Outer envelope pore protein 16-4, chloroplastic (AHRD V3.3 *** A0A1U8H1S9_CAPAN),Pfam:PF02466	1.04188	0.0279519
Solyc09g064740	Exonuclease (AHRD V3.3 *** A0A200RBI1_9MAGN)	1.04176	0.0357224
Solyc08g079600	hypothetical protein (AHRD V3.3 *-* AT2G27830.1)	1.04158	0.026931
Solyc10g051140	Protein ENHANCED DOWNY MILDEW 2 (AHRD V3.3 *-* A0A2G2YIJ3_CAPAN)	1.0414	0.01584
Solyc10g078680	C2 calcium/lipid-binding plant phosphoribosyltransferase family protein (AHRD V3.3 *** A0A061DXG0_THECC)	1.04127	0.0284893
Solyc02g093980	Nucleolar-like protein (AHRD V3.3 *-* F4J3H8_ARATH)	1.04088	0.0346334
Solyc01g088460	Unknown protein	1.03932	0.013
Solyc07g022900	Chlorophyll a-b binding protein, chloroplastic (AHRD V3.3 *** A0A2G2V6L4_CAPBA)	1.03911	0.00659111
Solyc06g074820	tonoplast intrinsic protein 1.1	1.0391	0.042809
Solyc02g085230	U3 small nucleolar RNA-associated protein 22 (AHRD V3.3 *** A0A1Y1I3P1_KLENI)	1.03873	0.0280833
Solyc09g031580	Zinc finger, RING-type (AHRD V3.3 *** A0A1R3IP44_COCAP)	1.03713	0.044713
Solyc11g006420	"Pyrimidine 5-nucleotidase (AHRD V3.3 *** A0A200Q9M8_9MAGN)"	1.03693	0.0094098
Solyc01g100580	Pentatricopeptide repeat (AHRD V3.3 *** A0A200R237_9MAGN)	1.03678	0.0136869
Solyc05g050770	Serine carboxypeptidase (AHRD V3.3 *** A0A2K3LD91_TRIPR)	1.0365	0.0113204
Solyc12g150131	extensin-2-like (AHRD V3.3 *-* A0A1U8ESB3_CAPAN)	1.03512	0.0357857
Solyc10g085220	Heparanase-like protein 3 (AHRD V3.3 *** A0A1U8EH62_CAPAN)	1.0351	0.00289658
Solyc11g069850	Telomere repeat-binding protein 6 (AHRD V3.3 *-* A0A2I0VYX5_9ASPA)	1.03504	0.0259827
Solyc12g005410	Bile acid:sodium symporter (AHRD V3.3 *** A0A200R883_9MAGN)	1.03291	0.00490894
Solyc04g056410	Protein CHROMATIN REMODELING 25 (AHRD V3.3 *** A0A2G2WYM5_CAPBA)	1.02759	0.0400866
Solyc11g066720	UDP-apiose/UDP-xylose synthase (AHRD V3.3 *** A0A1B3TP38_SPIPO)	1.02663	0.00498374
Solyc03g079930	Mitochondrial glycoprotein (AHRD V3.3 *** A0A200QYU1_9MAGN)	1.02642	0.0372779
Solyc03g005310	Armadillo repeat-containing protein LFR (AHRD V3.3 *** A0A2G3CJL6_CAPCH)	1.02454	0.03356
Solyc04g040170	DNA-directed RNA polymerase V subunit 5A (AHRD V3.3 *** A0A1U8GKX3_CAPAN)	1.02359	0.0189315
Solyc12g100120	Proline-tRNA ligase (DUF1680) (AHRD V3.3 *** Q9LXU4_ARATH)	1.02353	0.00472622
Solyc01g006370	Callose synthase (AHRD V3.3 *** K7PRK8_MAIZE)	1.02325	0.0029091
Solyc04g051660	protein SLOW GREEN 1, chloroplastic (AHRD V3.3 *** A0A2I4G7E6_9ROSI)	1.02286	0.0314336
Solyc06g076470	Plant/T7H20-70 protein (AHRD V3.3 *** G7L5L0_MEDTR)	1.0228	0.0404535
Solyc12g038980	H/ACA ribonucleoprotein complex subunit 2-like protein (AHRD V3.3 *** A0A2G3A1U0_CAPAN)	1.02142	0.00729382
Solyc01g107890	Filament-like plant protein 7 (AHRD V3.3 *** A0A314KPZ1_NICAT)	1.02126	0.00904093
Solyc06g071030	isochorismate synthase	1.02104	0.00892871
Solyc02g080320	RNA pseudouridine synthase 6, chloroplastic (AHRD V3.3 *** A0A2G2VBE2_CAPBA)	1.01907	0.0244179
Solyc03g006330	Leucine-rich repeat receptor-like serine/threonine-protein kinase (AHRD V3.3 *** A0A0A7LUM7_ALBBR)	1.01847	0.00194322
Solyc01g010185	Retrovirus-related Pol polyprotein from transposon TNT 1-94 (AHRD V3.3 *-* A0A2K3MSD0_TRIPR)	1.01828	0.0198325
Solyc08g081380	BTB/POZ domain-containing protein (AHRD V3.3 *** A0A2G3DAM3_CAPCH)	1.01792	0.0103401
Solyc12g014140	SlTCP3	1.01691	0.00823165
Solyc04g008060	Vacuolar iron transporter (AHRD V3.3 *** C4B8E3_TULGE)	1.0167	0.0130415
Solyc06g064880	Nitrilase family protein (Carbon-nitrogen hydrolase) (AHRD V3.3 *** A0A166TMM8_9PEZI)	1.01424	0.0428486
Solyc11g009050	F-box protein FBW2 (AHRD V3.3 *** A0A2G2Y589_CAPAN)	1.01419	0.00745333
Solyc02g087770	Aldose 1-epimerase (AHRD V3.3 *** A0A1U8G0C5_CAPAN)	1.01408	0.0375094
Solyc08g007040	Glycine cleavage system H protein (AHRD V3.3 *** A0A2G2W3F1_CAPBA)	1.01333	0.00691065
Solyc01g087780	serine protease SBT4A	1.01155	0.0221971
Solyc02g087800	Aldose 1-epimerase (AHRD V3.3 *** A0A1U8FRP0_CAPAN)	1.01005	0.0308525
Solyc07g052970	BTB domain-containing protein/NPH3 domain-containing protein (AHRD V3.3 *** A0A1Q3D7J0_CEPFO)	1.00684	0.0234491
Solyc03g007970	UDP-N-acetylmuramate--L-alanine ligase (AHRD V3.3 *** A8KZ98_FRASN)	1.00682	0.0297871
Solyc07g044860	psbXphotosystem II 23 kDa protein	1.00561	0.00132588
Solyc06g063090	Alanine aminotransferase 2 (AHRD V3.3 *** A0A2G3C8J0_CAPCH)	1.00524	0.0400147
Solyc10g009130	protein NUCLEAR FUSION DEFECTIVE 6, chloroplastic/mitochondrial-like isoform X1 (AHRD V3.3 *** A0A2I4DT87_9ROSI)	1.00517	0.045582
Solyc06g071500	Boron transporter 1 (AHRD V3.3 *** A0A2G2WM36_CAPBA)	1.00397	0.00510467
Solyc03g114670	Unknown protein	1.00383	0.00369571
Solyc03g118510	Ovary receptor kinase 27 (AHRD V3.3 *** S4WIQ7_SOLCH)	1.00359	0.00923727
Solyc03g113610	"Polynucleotide 5-hydroxyl-kinase NOL9 (AHRD V3.3 *** A0A2G2WRJ2_CAPBA)"	1.0026	0.0176457
Solyc12g015860	farnesyl pyrophosphate synthase	1.00251	0.00495134
Solyc10g007290	phosphoenolpyruvate carboxylase (AHRD V3.3 *** A0A1S3YLC5_TOBAC)	1.00201	0.0393164
Solyc12g010730	DUF789 domain-containing protein (AHRD V3.3 *** A0A1Q3CP56_CEPFO)	1.00154	0.00954394
Solyc04g008720	Katanin p80 WD40 repeat-containing subunit B1 homolog (AHRD V3.3 *** A0A2G3CEZ0_CAPCH)	1.00086	0.00350648
Solyc06g074670	UDP-apiose/UDP-xylose synthase (AHRD V3.3 *** A0A1B3TP38_SPIPO)	-1.00156	0.0410492
Solyc01g067660	1,4-alpha-glucan-maltohydrolase	-1.0025	0.0250739
Solyc06g051030	Inactive receptor-like serine/threonine-protein kinase (AHRD V3.3 *** A0A2G2WI14_CAPBA)	-1.0026	0.0150589
Solyc07g005480	Formin-like protein (AHRD V3.3 *-* A0A2G3BXE8_CAPCH)	-1.00506	0.00694983
Solyc03g119520	BnaC05g48200D protein (AHRD V3.3 *** A0A078HZC2_BRANA)	-1.0059	0.00498374
Solyc07g062860	26S proteasome non-ATPase regulatory subunit 5 (AHRD V3.3 *** A0A200QM10_9MAGN)	-1.0083	0.00147967
Solyc08g083330	Polyketide cyclase/dehydrase and lipid transport superfamily protein (AHRD V3.3 *** Q9XIR9_ARATH)	-1.00871	0.00633428
Solyc09g075140	Alpha/beta-Hydrolases superfamily protein (AHRD V3.3 *** A0A2U1LF81_ARTAN)	-1.01006	0.012115
Solyc09g064940	Phenazine biosynthesis PhzF protein (AHRD V3.3 *** A0A200Q4V2_9MAGN)	-1.01285	0.0145153
Solyc09g031920	Late embryogenesis abundant protein, LEA-14 (AHRD V3.3 *** A0A2U1NFB4_ARTAN)	-1.01302	0.024389
Solyc09g011370	F-box/LRR-repeat protein 14 (AHRD V3.3 *** A0A2G3BKI4_CAPCH)	-1.01403	0.00483925
Solyc06g036100	Transporter arsB (AHRD V3.3 *** A0A2U1Q5Y3_ARTAN)	-1.0143	0.0415153
Solyc09g008790	SRSF protein kinase 1 (AHRD V3.3 *** A0A1U8EHQ6_CAPAN)	-1.01527	0.00217993
Solyc04g015020	Heavy metal transport/detoxification superfamily protein (AHRD V3.3 *-* B3H4A8_ARATH)	-1.01693	0.00836643
Solyc11g022530	Late embryogenesis abundant domain-containing protein / LEA domain-containing protein (AHRD V3.3 *-* Q9C7H3_ARATH)	-1.01883	0.0412093
Solyc08g082610	DCD (Development and Cell Death) domain protein (AHRD V3.3 *** A0A2U1P2J5_ARTAN)	-1.02006	0.0130415
Solyc06g051120	trihelix transcription factor ASIL2-like (AHRD V3.3 *** A0A2I4DGU9_9ROSI)	-1.02342	0.0244746
Solyc10g079930	Glycosyltransferase (AHRD V3.3 *** A0A0A1WDH9_NICAT)	-1.02433	0.024486
Solyc08g082210	Ethylene-responsive transcription factor (AHRD V3.3 *** A0A2G3ADG6_CAPAN)	-1.02583	0.0287457
Solyc07g062970	protein phosphatase 2C	-1.02678	0.00249478
Solyc02g087280	Protein NRT1/ PTR FAMILY 5.9 (AHRD V3.3 *** A0A2G3D9C8_CAPCH)	-1.02847	0.0253223
Solyc10g086690	Phosphatidylinositol:ceramide inositolphosphotransferase (AHRD V3.3 *-* A0A2G3BFT1_CAPCH)	-1.0285	0.045636
Solyc01g096230	P-loop containing nucleoside triphosphate hydrolases superfamily protein (AHRD V3.3 *** A0A2U1NSJ9_ARTAN)	-1.03324	0.0179479
Solyc03g150103	Unknown protein	-1.03422	0.0213499
Solyc01g094920	Receptor-like protein kinase (AHRD V3.3 *** A0A2K3LAU4_TRIPR)	-1.03589	0.024287
Solyc08g007290	Unknown protein	-1.0365	0.0438433
Solyc09g097780	Glycine-rich protein (AHRD V3.3 *-* A0A2G2ZTB9_CAPAN)	-1.03659	0.00691865
Solyc10g019175	Unknown protein	-1.03913	0.0443512
Solyc02g077470	OPA3-like protein (AHRD V3.3 *** A0A2I4G3K5_9ROSI)	-1.03945	0.0208928
Solyc04g073990	annexin p34	-1.04322	0.00852999
Solyc05g012770	WRKY transcription factor 4	-1.04432	0.0274793
Solyc04g072900	dehydration-responsive element binding protein 3	-1.04444	0.0122792
Solyc02g088910	Ninja-family protein AFP3 (AHRD V3.3 *** A0A1J3DL53_NOCCA)	-1.0502	0.0293813
Solyc04g078840	AREB	-1.05078	0.0090698
Solyc01g100810	Neutral/alkaline invertase (AHRD V3.3 *** V5N4X0_MANES)	-1.05085	0.00729382
Solyc02g080520	Actin cytoskeleton-regulatory complex pan-like protein (AHRD V3.3 *** Q9LPT5_ARATH)	-1.05349	0.00936837
Solyc09g064510	Heme oxygenase-like, multi-helical, HAD-like domain protein (AHRD V3.3 *** A0A2U1LQN1_ARTAN)	-1.05351	0.00973041
Solyc01g094410	C2 calcium/lipid-binding plant phosphoribosyltransferase family protein (AHRD V3.3 *** A0A061G6B5_THECC)	-1.05722	0.0425932
Solyc05g015470	Chaperone protein dnaJ-like protein (AHRD V3.3 *** Q94CB5_ARATH)	-1.05724	0.00838014
Solyc02g031710	SBP (S-ribonuclease binding protein) family protein (AHRD V3.3 *-* A0A2U1LW40_ARTAN)	-1.05853	0.0199121
Solyc02g092550	LOB domain-containing protein 38 (AHRD V3.3 *** A0A2G2XGY4_CAPBA)	-1.06134	0.0118654
Solyc01g006720	ABC transporter G family member 27 (AHRD V3.3 *** A0A2G2VCM9_CAPBA)	-1.06175	0.0347929
Solyc06g050930	Cytosolic endo-beta-N-acetylglucosaminidase-like protein (AHRD V3.3 *** A0A2K3NXL7_TRIPR)	-1.067	0.00839552
Solyc04g079430	Nucleobase-ascorbate transporter 3 (AHRD V3.3 *** A0A2G3CQ85_CAPCH)	-1.07026	0.0287879
Solyc04g077850	RING-type E3 ubiquitin transferase (AHRD V3.3 *-* A0A2U1KPH2_ARTAN)	-1.07137	0.00892871
Solyc11g008260	Cysteine proteinase 15A (AHRD V3.3 *** A0A1U8EZ26_CAPAN)	-1.07319	0.0195247
Solyc03g121620	Late embryogenesis abundant (LEA) hydroxyproline-rich glycoprotein family (AHRD V3.3 *** A0A2U1MMJ0_ARTAN)	-1.07588	0.0100841
Solyc05g006780	Actin cross-linking (AHRD V3.3 *** A0A2U1N9L8_ARTAN)	-1.07879	0.024389
Solyc02g078160	DUF506 domain-containing protein (AHRD V3.3 *** A0A1Q3CKJ0_CEPFO)	-1.08497	0.0443316
Solyc03g116340	bHLH transcription factor 025	-1.08638	0.0185268
Solyc04g074520	VQ motif-containing protein 9 (AHRD V3.3 *** A0A2I4DH74_9ROSI)	-1.0876	0.00751334
Solyc08g067960	CHY-type/CTCHY-type/RING-type Zinc finger protein (AHRD V3.3 *** A0A2U1Q2D4_ARTAN)	-1.08888	0.0448201
Solyc10g051050	Disease resistance protein (AHRD V3.3 *** A0A2U1N8H9_ARTAN)	-1.09255	0.0132783
Solyc04g078960	Unknown protein	-1.09261	0.0116422
Solyc01g007780	HVA22-like protein (AHRD V3.3 *** A0A2G3AY13_CAPCH)	-1.09283	0.0232105
Solyc04g079680	Cytochrome P450 (AHRD V3.3 *** A0A2U1M7T5_ARTAN)	-1.09594	0.0181296
Solyc02g069240	O-fucosyltransferase family protein (AHRD V3.3 *** S8EG27_9LAMI)	-1.09758	0.02246
Solyc01g097880	tRNA-specific adenosine deaminase, chloroplastic (AHRD V3.3 *** A0A2I0WQV8_9ASPA)	-1.09952	0.00642922
Solyc03g083010	Alpha/beta-Hydrolases superfamily protein (AHRD V3.3 *** Q9LVU7_ARATH)	-1.09956	0.0488528
Solyc09g074750	Metal tolerance protein C1 (AHRD V3.3 *** A0A2G2ZW60_CAPAN)	-1.09957	0.0447686
Solyc03g150104	Unknown protein	-1.09988	0.00491002
Solyc12g009060	Vacuolar sorting-associated protein 2-like (AHRD V3.3 *** A0A2K3N074_TRIPR)	-1.106	0.0124176
Solyc05g053760	Chaperone protein DnaJ (AHRD V3.3 *** A0A2G3AV72_CAPCH)	-1.10639	0.00261632
Solyc10g007110	Tyrosine aminotransferase (AHRD V3.3 *** A0A1U8EFD5_CAPAN)	-1.10971	0.00732042
Solyc07g062740	serine/arginine repetitive matrix protein (AHRD V3.3 --* AT3G15115.1)	-1.113	0.0344657
Solyc03g114100	hypothetical protein (AHRD V3.3 *** AT1G52720.1)	-1.11354	0.0178289
Solyc03g117210	hypothetical protein (AHRD V3.3 *** AT1G80610.1)	-1.11557	0.00642922
Solyc01g103030	Major facilitator superfamily protein (AHRD V3.3 *** A0A2U1PWN6_ARTAN)	-1.11613	0.00608593
Solyc11g020670	TCP transcription factor 12	-1.11628	0.00616432
Solyc01g106800	amino acid transporter 1	-1.12097	0.0232105
Solyc08g081240	Hydroxyproline-rich glycoprotein family protein (AHRD V3.3 *** B6SWF0_MAIZE)	-1.12578	0.00817711
Solyc06g074750	Histone H2B (AHRD V3.3 *-* A0A200R5C1_9MAGN)	-1.12583	0.0124176
Solyc11g007660	DUF668 domain-containing protein/DUF3475 domain-containing protein (AHRD V3.3 *** A0A1Q3CD25_CEPFO)	-1.12731	0.0199109
Solyc03g081330	Avr9/Cf-9 rapidly elicited protein (AHRD V3.3 -** AT5G54165.1)	-1.12765	0.0219205
Solyc07g019670	Peroxisomal fatty acid beta-oxidation multifunctional protein (AHRD V3.3 *** B6SXV4_MAIZE)	-1.12874	0.0286516
Solyc10g080530	WRC protein (AHRD V3.3 *** A0A2K3PR77_TRIPR)	-1.12967	0.00917524
Solyc08g079700	Zinc finger A20 and AN1 domain stress-associated protein (AHRD V3.3 *** A0A2K3LX56_TRIPR)	-1.13248	0.0403057
Solyc03g113390	Calcium-dependent protein kinase (AHRD V3.3 *** E5GBE9_CUCME)	-1.13594	0.00203542
Solyc08g082010	Myosin heavy chain-related protein (AHRD V3.3 *-* A0A2U1NUP5_ARTAN)	-1.13752	0.00698278
Solyc09g010230	B3 domain-containing protein (AHRD V3.3 *** A0A2G2VWZ0_CAPBA)	-1.13891	0.0209438
Solyc09g010920	Transcription factor GRAS (AHRD V3.3 *** A0A200R547_9MAGN)	-1.14087	0.0238945
Solyc06g051930	Pyruvate kinase (AHRD V3.3 *** A0A1S5VK12_DIOKA)	-1.14101	0.0105266
Solyc04g082830	Auxin efflux carrier (AHRD V3.3 *** A0A200PR79_9MAGN)	-1.15299	0.0147612
Solyc06g050790	Amino acid transporter (AHRD V3.3 *** S8CJS6_9LAMI)	-1.15503	0.00153082
Solyc04g016420	hypothetical protein (AHRD V3.3 *-* AT5G04000.2)	-1.15647	0.00366427
Solyc03g007370	Sigma factor (AHRD V3.3 *** A0A0G2STU5_9ROSI)	-1.1585	0.0273285
Solyc09g090380	Embryo sac development arrest 6 (AHRD V3.3 *** Q9LW53_ARATH)	-1.15986	0.00673343
Solyc07g053140	Zinc finger protein/CONSTANS-like protein (AHRD V3.3 *-* A0A2K3M573_TRIPR)	-1.16103	0.0260875
Solyc09g082440	protein RDM1-like (AHRD V3.3 *-* A0A1U7VRZ0_NICSY)	-1.16145	0.0148574
Solyc02g088980	DNA mismatch repair protein MLH3 (AHRD V3.3 *-* A0A2G3A9Q9_CAPAN)	-1.16263	0.0453749
Solyc06g068690	Amidase family protein (AHRD V3.3 *-* AT5G07360.3)	-1.16446	0.00565219
Solyc00g500083	Ycf15 (AHRD V3.3 *-* A0A346JLD3_9ASTE)	-1.16549	0.0129234
Solyc03g117950	ATP-dependent Clp protease ATP-binding subunit-like protein chloroplastic (AHRD V3.3 *** A0A2P6U503_CHLSO)	-1.166	0.000703027
Solyc03g116490	hypothetical protein (AHRD V3.3 *** AT1G15400.3)	-1.16656	0.0162408
Solyc09g063010	bHLH transcription factor 058	-1.16736	0.0144759
Solyc07g042900	Organic cation/carnitine transporter 7 (AHRD V3.3 *** A0A2G2WLG5_CAPBA)	-1.1687	0.00394287
Solyc01g105220	alternative oxidase 2	-1.17023	0.00147944
Solyc01g109110	Extra-large guanine nucleotide-binding protein 2 (AHRD V3.3 *** A0A1U8DXD5_CAPAN)	-1.17043	0.0349575
Solyc07g052870	STOREKEEPER protein (AHRD V3.3 *-* STK_SOLTU)	-1.17462	0.0118473
Solyc09g014900	Cytochrome P450 (AHRD V3.3 *** A0A2U1NKI2_ARTAN)	-1.17626	0.0113719
Solyc09g083135	Unknown protein	-1.1769	0.0139757
Solyc06g009270	Diacylglycerol kinase (AHRD V3.3 *** A0A2G3ATC8_CAPCH)	-1.17714	0.0148574
Solyc02g079570	G-type lectin S-receptor-like serine/threonine-protein kinase (AHRD V3.3 *** A0A2G3A8W8_CAPAN)	-1.17934	0.0234491
Solyc02g085590	vicilin-like seed storage protein At2g18540 (AHRD V3.3 *-* A0A2I4F3W3_9ROSI)	-1.18269	0.0234491
Solyc10g017950	Photosystem II reaction center protein Z (AHRD V3.3 *** A0A1U8QD60_CAPAN)	-1.18292	0.0282994
Solyc00g500301	Ycf15 (AHRD V3.3 *-* A0A346JLD3_9ASTE)	-1.18336	0.0212486
Solyc04g007880	Cysteine-rich receptor-like protein kinase 10 (AHRD V3.3 *** A0A2G3CFD2_CAPCH)	-1.18359	0.0330476
Solyc07g042500	alpha/beta-Hydrolases superfamily protein (AHRD V3.3 *** AT2G03140.9)	-1.18529	0.0181296
Solyc07g054330	FBD-associated F-box protein (AHRD V3.3 *** A0A1J3JQY5_NOCCA)	-1.18618	0.0381992
Solyc01g094915	Unknown protein	-1.1878	0.0309918
Solyc04g082290	inactive purple acid phosphatase-like protein (AHRD V3.3 *** AT1G42430.1)	-1.18986	0.0457451
Solyc11g071420	I2C2	-1.19109	0.0371688
Solyc04g080310	Unknown protein	-1.19247	0.0050527
Solyc03g120160	hypothetical protein (AHRD V3.3 *-* AT1G67910.2)	-1.19273	0.0244179
Solyc07g063620	Membrane lipoprotein lipid attachment site-like protein, putative (DUF1223) (AHRD V3.3 *** O81838_ARATH)	-1.19738	0.00486029
Solyc09g091030	Beta-amylase (AHRD V3.3 *** Q1L5W8_NICLS)	-1.19938	0.0347965
Solyc07g005490	Unknown protein	-1.19939	0.00669268
Solyc07g042550	sucrose synthase	-1.20116	0.0162239
Solyc02g086590	Cysteine-rich receptor-like protein kinase 42 (AHRD V3.3 *** A0A2G2XIU5_CAPBA)	-1.20557	0.040138
Solyc03g098020	Alpha/beta-Hydrolases superfamily protein (AHRD V3.3 *** Q94AM5_ARATH)	-1.20796	0.00354755
Solyc03g025290	Hydroxyproline-rich glycoprotein family protein (AHRD V3.3 *** B6SWF0_MAIZE)	-1.21666	0.000324682
Solyc01g009860	NAC domain-containing protein (AHRD V3.3 *** A0A2K3LZ45_TRIPR)	-1.21706	0.00838653
Solyc02g090460	Unknown protein	-1.21777	0.0343402
Solyc08g066440	Alpha/beta-Hydrolases superfamily protein (AHRD V3.3 *** Q9LYG5_ARATH)	-1.22036	0.0075284
Solyc07g040680	Heat shock transcription factor (AHRD V3.3 *-* A0A1Y1I763_KLENI)	-1.22177	0.00613057
Solyc10g005480	F-box family protein (AHRD V3.3 *** A0A2U1N101_ARTAN)	-1.22226	0.0280518
Solyc03g053085	Ribonuclease 3-like protein 2 (AHRD V3.3 *-* A0A2G3BC36_CAPCH)	-1.22524	0.044713
Solyc07g019460	NADPH--cytochrome P450 reductase (AHRD V3.3 *** A0A2G2WCH2_CAPBA)	-1.2268	0.0121083
Solyc09g059020	Quinone-oxidoreductase QR1, chloroplastic (AHRD V3.3 *** QR1_TRIVS)	-1.23422	0.0250593
Solyc08g078040	FAD/NAD(P)-binding oxidoreductase family protein (AHRD V3.3 *** A0A2U1Q205_ARTAN)	-1.236	0.00944988
Solyc08g080570	UDP-glucose 4-epimerase-like protein (AHRD V3.3 *** A0A2K3NI12_TRIPR)	-1.24037	0.0195791
Solyc08g078070	small GTP-binding protein A	-1.2428	0.0231813
Solyc04g074730	classical arabinogalactan protein 5 (AHRD V3.3 --* XP_004237948.1)	-1.24462	0.00892871
Solyc07g005520	BTB/POZ domain-containing protein (AHRD V3.3 *** A0A2G2WAS9_CAPBA)	-1.25034	0.0136215
Solyc08g080090	green flesh	-1.25102	0.0189647
Solyc02g079430	Zinc finger protein CONSTANS-LIKE 13 (AHRD V3.3 *** A0A2G2XF19_CAPBA)	-1.25305	0.0156278
Solyc07g052750	STOREKEEPER protein (AHRD V3.3 *-* STK_SOLTU)	-1.25523	0.0433851
Solyc07g017780	(DB226) meloidogyne-induced giant cell protein	-1.26024	0.00220031
Solyc01g007770	hypothetical protein (AHRD V3.3 *** AT5G06280.3)	-1.26144	0.0068637
Solyc04g016430	Cytokinin dehydrogenase 1 (AHRD V3.3 *** A0A2G2ZF38_CAPAN)	-1.2666	0.00266938
Solyc01g100460	BZIP transcription factor (AHRD V3.3 *** C0LQL1_9CARY)	-1.26868	0.00841033
Solyc07g066560	Small auxin up-regulated RNA65	-1.27135	0.0187424
Solyc09g005610	Transcription factor (AHRD V3.3 *** A0A2U1LZI0_ARTAN)	-1.27265	0.00194322
Solyc06g061180	Abscisic acid receptor PYL1 (AHRD V3.3 *-* A0A2G3C7N8_CAPCH)	-1.28039	0.0075284
Solyc12g014100	homogentisate 1,2-dioxygenase	-1.28205	0.00236422
Solyc03g031890	Cold induced protein-like (AHRD V3.3 *-* Q94JH8_ORYSJ)	-1.28273	0.01895
Solyc03g006960	Protein phosphatase 2C (AHRD V3.3 *** A0A2U1PQC9_ARTAN)	-1.2853	0.00362118
Solyc10g005630	Protein kinase superfamily protein (AHRD V3.3 *** A0A2U1KM25_ARTAN)	-1.28702	0.0178289
Solyc04g077740	hypothetical protein (AHRD V3.3 *** AT1G27461.1)	-1.28716	0.00604544
Solyc01g109170	Cold-regulated plasma membrane protein 2 (AHRD V3.3 *** A0A1U8E7A7_CAPAN)	-1.29028	0.017124
Solyc01g091270	myeloid leukemia factor (AHRD V3.3 *** AT2G45380.4)	-1.29381	0.014366
Solyc06g074710	Transferase (AHRD V3.3 *** A0A200R9R6_9MAGN)	-1.29605	0.0135055
Solyc01g088760	Cytochrome P450 (AHRD V3.3 *** A0A200RC30_9MAGN)	-1.29842	0.00237441
Solyc10g048060	hypothetical protein (AHRD V3.3 *-* ATMG00030.1)	-1.29887	0.00328308
Solyc01g103170	Lysine ketoglutarate reductase trans-splicing-like protein, putative (DUF707) (AHRD V3.3 *** F4JRK4_ARATH)	-1.29948	0.00829535
Solyc03g115720	Zinc finger (C3HC4-type RING finger) family protein (AHRD V3.3 *** A0A2U1MKI1_ARTAN)	-1.30015	0.0053575
Solyc09g098310	Unknown protein	-1.30475	0.0217018
Solyc07g065410	hypothetical protein (AHRD V3.3 *** AT5G41761.1)	-1.30948	0.0187424
Solyc03g006060	RING/FYVE/PHD zinc finger superfamily protein (AHRD V3.3 *-* B6SN54_MAIZE)	-1.31392	0.0115891
Solyc01g094040	blue copper protein-like (AHRD V3.3 *** A0A2I4GQX2_9ROSI)	-1.31621	0.021348
Solyc04g077650	Serine carboxypeptidase-like 17 (AHRD V3.3 *** A0A2G2ZRB2_CAPAN)	-1.31917	0.0218968
Solyc10g081170	Calmodulin 2	-1.31975	0.0398721
Solyc08g081765	Unknown protein	-1.32648	0.0361007
Solyc00g500039	Ycf15 (AHRD V3.3 *-* A0A346JLD3_9ASTE)	-1.32981	0.00793768
Solyc12g070090	Glutamyl-tRNA(Gln) amidotransferase subunit A (AHRD V3.3 *** A0A2K3P166_TRIPR)	-1.33667	0.0234491
Solyc01g098910	Peroxisomal adenine nucleotide carrier 1 (AHRD V3.3 *** A0A1U8DU94_CAPAN)	-1.33788	0.0271822
Solyc07g063410	NAC domain protein (AHRD V3.3 *** S5RDS7_9ROSA)	-1.33845	0.00412392
Solyc03g119810	At1g49000 (AHRD V3.3 *-* Q9M9A2_ARATH)	-1.33905	0.00279225
Solyc02g088610	LeHSP110/ClpB heat shock protein	-1.34241	0.00705233
Solyc12g098607	Cysteine proteinase inhibitor (AHRD V3.3 *** A0A2G2YAU0_CAPAN)	-1.34439	0.0207494
Solyc06g009020	Glutathione S-transferase (AHRD V3.3 *** A0A2G3C3Q3_CAPCH)	-1.35006	0.0236053
Solyc01g103990	T-complex protein 11 (AHRD V3.3 *** A0A2U1QKZ8_ARTAN)	-1.35217	0.00175245
Solyc00g500044	30S ribosomal protein S2, chloroplastic (AHRD V3.3 *** I6N946_DATST)	-1.35285	0.00622254
Solyc03g120155	BnaC03g69280D protein (AHRD V3.3 --* A0A078IDV4_BRANA)	-1.35519	0.0390696
Solyc07g064860	Unknown protein	-1.35673	0.0112966
Solyc10g050920	Unknown protein	-1.35882	0.0202288
Solyc00g500325	Ycf15 (AHRD V3.3 *-* A0A346JLD3_9ASTE)	-1.36206	0.00730148
Solyc04g009910	Phosphoenolpyruvate carboxylase kinase (AHRD V3.3 *** Q9SDY0_SOLLC)	-1.36234	0.0168672
Solyc01g087180	Expressed protein (AHRD V3.3 *-* AT1G07985.1)	-1.36253	0.0092804
Solyc06g082470	MAP kinase kinase kinase 42	-1.36744	0.00291194
Solyc07g064620	Protein translation factor SUI1-like protein (AHRD V3.3 *** A0A1U8FM10_CAPAN)	-1.37108	0.0137863
Solyc02g069800	Alpha/beta-Hydrolases superfamily protein (AHRD V3.3 *** A0A2U1PVQ0_ARTAN)	-1.37132	0.00534574
Solyc07g021630	SlBCAT2	-1.37828	0.0365751
Solyc05g008390	RING/FYVE/PHD zinc finger superfamily protein (AHRD V3.3 *-* A0A2U1L203_ARTAN)	-1.38037	0.00377301
Solyc04g074270	Outer arm dynein light chain 1 (AHRD V3.3 *** A0A2K3NQ00_TRIPR)	-1.38346	0.0108391
Solyc05g051660	Alpha/beta-Hydrolases superfamily protein (AHRD V3.3 *** A0A2U1KK17_ARTAN)	-1.38426	0.00613057
Solyc03g097920	MAP kinase kinase 4	-1.38464	0.00132588
Solyc02g093710	B3 DNA binding domain (AHRD V3.3 *-* A0A200R4H2_9MAGN)	-1.38503	0.0220721
Solyc05g052050	DNA-binding protein Pti4	-1.38793	0.0300895
Solyc01g107170	Zinc finger protein (AHRD V3.3 *** A0T3Q5_SOLTU)	-1.3924	0.0123735
Solyc11g066100	Heat shock protein 70 (AHRD V3.3 *** S8C6K2_9LAMI)	-1.3941	0.0286858
Solyc01g008850	Non-specific serine/threonine protein kinase (AHRD V3.3 *** A0A2G2XP60_CAPBA)	-1.3949	0.0300895
Solyc06g076130	GTP-binding Obg/CgtA protein (AHRD V3.3 *-* A0A2K3MSE1_TRIPR)	-1.39568	0.0116
Solyc09g065610	Bax inhibitor-1 family protein (AHRD V3.3 *-* A0A2U1MW73_ARTAN)	-1.39573	0.0214081
Solyc03g116990	Protein transport protein Sec61 subunit beta (AHRD V3.3 *-* A0A2G2Z9Z7_CAPAN)	-1.39595	0.014395
Solyc10g062160	Dynamin (AHRD V3.3 *** E5GB64_CUCME)	-1.39714	0.0431095
Solyc09g011860	GDP-fucose protein O-fucosyltransferase protein (AHRD V3.3 *** A0A2R6R8C5_ACTCH)	-1.399	0.0421263
Solyc07g063120	Protein SPA1-RELATED 3 (AHRD V3.3 *** A0A2G2VZ51_CAPBA)	-1.40123	0.0245722
Solyc03g112440	Oleosin (AHRD V3.3 *** A0A2G3A1E3_CAPAN)	-1.40245	0.0306832
Solyc10g054100	Protein DETOXIFICATION (AHRD V3.3 *** S8CW50_9LAMI)	-1.40265	0.00472622
Solyc02g069740	Transcription factor jumonji (Jmj) family protein / zinc finger (C5HC2 type) family protein (AHRD V3.3 *** A0A2U1QN90_ARTAN)	-1.40455	0.0259838
Solyc11g010630	Kinase-interacting protein 1 (AHRD V3.3 *** A0A1U8F6F0_CAPAN)	-1.40566	0.00526652
Solyc07g026680	Transcription factor DIVARICATA (AHRD V3.3 *** A0A2G2X3T8_CAPBA)	-1.40707	0.00268097
Solyc04g072700	Heavy metal-associated isoprenylated plant protein (AHRD V3.3 *** A0A2R6RNU7_ACTCH)	-1.40779	0.00595371
Solyc02g087430	inositol-1,4,5-triphosphate-5-phosphatase 4	-1.40847	0.0119814
Solyc04g011440	ethylene-responsive heat shock protein cognate 70	-1.40892	0.0335792
Solyc07g063940	SCARECROW	-1.41027	0.0107804
Solyc09g018280	Non-specific serine/threonine protein kinase (AHRD V3.3 *** A0A2G3DDH8_CAPCH)	-1.41092	0.0313607
Solyc10g081980	Late embryogenesis abundant (LEA) hydroxyproline-rich glycoprotein family (AHRD V3.3 *** A0A2U1KP17_ARTAN)	-1.4111	0.0275826
Solyc11g020040	heat shock protein 70	-1.41713	0.0123735
Solyc02g150147	S-adenosylmethionine decarboxylase (AHRD V3.3 *-* Q6KC47_PRUPE)	-1.41729	0.00491002
Solyc03g112590	Cell division cycle protein 48-like protein (AHRD V3.3 *** A0A2G3CYA7_CAPCH)	-1.41761	0.00313421
Solyc02g071780	MACPF domain-containing protein (AHRD V3.3 *** A0A1Q3CKD2_CEPFO)	-1.41775	0.0471316
Solyc06g061190	Protein HAIKU1 (AHRD V3.3 *** A0A2G3DCE0_CAPCH)	-1.41849	0.00604544
Solyc08g082440	UDP-glucose 4-epimerase (AHRD V3.3 *** Q6XZA0_SOLTU)	-1.41993	0.00437408
Solyc03g059260	Carboxyl-terminal-processing protease (AHRD V3.3 *** B6T6L2_MAIZE)	-1.42134	0.00793768
Solyc02g076900	Dual specificity phosphatase (AHRD V3.3 *** A0A200QWG9_9MAGN)	-1.42542	0.0135355
Solyc01g017050	Carotenoid cleavage dioxygenase 1 (AHRD V3.3 *-* A0A2U1PPW3_ARTAN)	-1.42594	0.0494989
Solyc05g015060	P-loop containing nucleoside triphosphate hydrolases superfamily protein (AHRD V3.3 *** A0A2U1NGS8_ARTAN)	-1.42596	0.0432382
Solyc10g054440	arginine decarboxylase 1	-1.42747	0.0473698
Solyc09g082420	protein RDM1-like (AHRD V3.3 *-* A0A1U7VRZ0_NICSY)	-1.43836	0.00472622
Solyc03g082550	Homeobox-leucine zipper protein HOX6 (AHRD V3.3 *** A0A2G3A038_CAPAN)	-1.44289	0.00523318
Solyc03g006610	Arf GTPase activating protein (AHRD V3.3 *** A0A200RBV9_9MAGN)	-1.44367	0.0439402
Solyc03g114600	Alternaria stem canker resistance	-1.44654	0.0151773
Solyc01g109420	Quinone reductase family protein (AHRD V3.3 *** A0A1P8B767_ARATH)	-1.44909	0.0344657
Solyc01g102350	Pectin acetylesterase (AHRD V3.3 *** K4B1G3_SOLLC)	-1.45439	0.00412392
Solyc04g081460	F-box protein (AHRD V3.3 *-* XP_012084459.1)	-1.45938	0.0148574
Solyc04g079420	Disease resistance protein (CC-NBS-LRR class) family (AHRD V3.3 *** A0A1P8BE24_ARATH)	-1.46209	0.00521735
Solyc01g081450	glycine-rich protein A3 (AHRD V3.3 --* XP_004229538.1)	-1.46225	0.00548987
Solyc08g078290	hydroxyproline-rich glycoprotein family protein (AHRD V3.3 *-* AT4G16790.1)	-1.46535	0.0219807
Solyc03g098730	Kunitz-type protease inhibitor (AHRD V3.3 *** J9XUY3_TOBAC)	-1.46602	0.0209438
Solyc02g082920	acidic extracellular 26 kD chitinase	-1.47144	0.0380138
Solyc08g083220	Branchless trichome (AHRD V3.3 *** A0A2U1NJ24_ARTAN)	-1.47231	0.00385401
Solyc12g008840	beta-galactosidase 4	-1.47392	0.0271822
Solyc10g081040	Unknown protein	-1.47644	0.0249855
Solyc03g031860	Phytoene synthase 1,Pfam:PF00494	-1.47653	0.00777429
Solyc02g081550	LeftsH6FtsH protease	-1.47673	0.0414605
Solyc02g078150	PDDEXK-like protein (AHRD V3.3 *** A0A2U1QIN2_ARTAN)	-1.48122	0.00995851
Solyc03g025720	Oxalate--CoA ligase (AHRD V3.3 *** A0A2G2X724_CAPBA)	-1.48903	0.00830906
Solyc03g115920	RBR-type E3 ubiquitin transferase (AHRD V3.3 *** A0A1U8GHK6_CAPAN)	-1.49067	0.0124402
Solyc03g093820	Unknown protein	-1.49317	0.0490925
Solyc04g077230	Unknown protein	-1.49517	0.0190777
Solyc12g088840	EF-hand domain (AHRD V3.3 *** A0A200QZB4_9MAGN)	-1.49861	0.0268235
Solyc02g077980	Unknown protein	-1.503	0.0048677
Solyc01g097240	Pathogenesis-related protein 4 (AHRD V3.3 *** I6VW44_CAPAN)	-1.50355	0.018861
Solyc03g121540	beta-galactosidase 3	-1.51011	0.0424171
Solyc02g084840	Dehydrin (AHRD V3.3 *** A0A2R4KWH2_9SOLN)	-1.51609	0.00147967
Solyc04g079940	NAC domain-containing protein (AHRD V3.3 *** A0A2U1N781_ARTAN)	-1.51615	0.0244106
Solyc04g014480	15.7 kDa heat shock protein, peroxisomal (AHRD V3.3 *** A0A1U8GLK8_CAPAN)	-1.5169	0.013658
Solyc09g005200	transmembrane protein (AHRD V3.3 *-* AT5G01015.1)	-1.51696	0.0417237
Solyc10g049630	Protein phosphatase 2C family protein (AHRD V3.3 *** A0A2U1MLG3_ARTAN)	-1.51699	0.038964
Solyc04g080170	Protein kinase domain (AHRD V3.3 *** A0A200R7I6_9MAGN)	-1.51707	0.00236587
Solyc04g007470	Drought responsive Zinc finger protein	-1.52146	0.00548308
Solyc06g083390	RPM1-interacting protein 4 (AHRD V3.3 *** A0A1P8SF00_NICBE)	-1.52343	0.0053575
Solyc07g062500	Cytochrome (AHRD V3.3 *** A0A2G2WF27_CAPBA)	-1.52622	0.000439067
Solyc06g069270	Unknown protein	-1.52791	0.0447438
Solyc07g006500	trehalose-6-phosphate synthase 1	-1.52979	0.00293086
Solyc01g087980	DUF793 domain-containing protein (AHRD V3.3 *** A0A1Q3CNG5_CEPFO)	-1.5301	0.0148574
Solyc05g008100	extensin (AHRD V3.3 *** XP_010320709.1)	-1.53095	0.00279385
Solyc09g008505	Protein LAZ1-like protein 1 (AHRD V3.3 *-* A0A1U8GE32_CAPAN)	-1.53216	0.0129036
Solyc06g034130	Late embryogenesis abundant protein-related / LEA protein-like protein (AHRD V3.3 *** A0A178VGJ3_ARATH)	-1.53607	0.0453313
Solyc11g071750	Calcium-binding protein CML38 (AHRD V3.3 *** A0A2G3BAP9_CAPCH)	-1.54507	0.0318291
Solyc03g098735	Unknown protein	-1.54516	0.04421
Solyc12g088940	MAP kinase kinase kinase 87	-1.54542	0.047617
Solyc02g084980	Hexosyltransferase (AHRD V3.3 *** A0A2G2XGM6_CAPBA)	-1.54583	0.0158442
Solyc07g063910	Unknown protein	-1.54631	0.00515791
Solyc01g108030	Methylcrotonoyl-CoA carboxylase beta chain, mitochondrial (AHRD V3.3 *** A0A1U8DZI7_CAPAN)	-1.54766	0.000324682
Solyc06g066680	Mitochondrial carrier protein (AHRD V3.3 *** A0A200PP03_9MAGN)	-1.54871	0.00854385
Solyc06g075610	Exocyst subunit Exo70 family protein (AHRD V3.3 *** A0A2G2WNK6_CAPBA)	-1.55402	0.0344398
Solyc09g005000	Lectin receptor-like kinase (AHRD V3.3 *** G0Y6Q9_GOSHI)	-1.5617	0.0321927
Solyc10g084370	Homeodomain-like superfamily protein (AHRD V3.3 *** A0A1I9LS15_ARATH)	-1.56195	0.0288235
Solyc03g121400	Dof zinc finger protein14	-1.56595	0.0388991
Solyc03g118810	Calcium-binding allergen Ole e 8 (AHRD V3.3 *** A0A2G2WQF6_CAPBA)	-1.56673	0.0388618
Solyc08g067360	WRKY transcription factor 45	-1.5699	0.042809
Solyc05g009790	AP2/B3 transcription factor family protein (AHRD V3.3 *** A0A2U1LJK2_ARTAN)	-1.58967	0.00967393
Solyc02g082770	Phosphoinositide phosphatase family protein (AHRD V3.3 *-* A0A2U1LC37_ARTAN)	-1.5901	0.0353414
Solyc06g036260	beta-carotene hydroxylase-1	-1.59012	0.0138522
Solyc05g012230	hypothetical protein (AHRD V3.3 *-* AT5G61040.1)	-1.60204	0.00135205
Solyc08g077630	Protein kinase superfamily protein (AHRD V3.3 *** A0A2U1KAY9_ARTAN)	-1.60359	0.0353414
Solyc08g075540	alternative oxidase	-1.60443	0.0086028
Solyc02g079010	Cotton fiber expressed protein (AHRD V3.3 *** A0A109XNG5_GOSHI)	-1.6047	0.0284573
Solyc07g049530	1-aminocyclopropane-1-carboxylate oxidase 1	-1.60522	0.0358857
Solyc03g115850	NAC domain-containing protein (AHRD V3.3 *** A0A2G3CZC4_CAPCH)	-1.61177	0.00337203
Solyc10g080010	Glycosyltransferase family 61 protein (AHRD V3.3 *** A0A2U1KMB4_ARTAN)	-1.61886	0.00669657
Solyc10g011740	Ubiquitin-conjugating enzyme (AHRD V3.3 *** H6VUS9_9FABA)	-1.62071	0.0464736
Solyc02g089610	S-adenosylmethionine decarboxylase 2	-1.62158	0.00264434
Solyc09g090005	Germin-like protein subfamily 1 member 20 (AHRD V3.3 *** A0A2G3CSH1_CAPCH)	-1.6287	0.0358857
Solyc06g068460	WRKY transcription factor 40	-1.63335	0.0461859
Solyc02g080890	WRKY transcription factor 6	-1.6364	0.0497188
Solyc11g045440	30S ribosomal protein S12-B, chloroplastic (AHRD V3.3 *-* A0A2G3D2S1_CAPCH)	-1.64106	0.0445922
Solyc03g019820	tonoplast intrinsic protein 3.2	-1.64746	0.00261632
Solyc01g010250	6-phosphogluconolactonase (AHRD V3.3 *** B6U0H2_MAIZE)	-1.65141	0.0371688
Solyc02g036370	Protein REVEILLE 7-like (AHRD V3.3 *** A0A2G3A4J4_CAPAN)	-1.65176	0.0126762
Solyc04g054340	hypothetical protein (AHRD V3.3 -** AT5G65207.1)	-1.6545	0.00793768
Solyc08g077530	Beta-amylase (AHRD V3.3 *** Q94EU9_SOLTU)	-1.66199	0.0486811
Solyc01g079600	Alpha/beta-Hydrolases superfamily protein (AHRD V3.3 *** A0A2U1L2I9_ARTAN)	-1.66211	0.039369
Solyc12g006050	Protein NRT1/ PTR FAMILY 6.4 (AHRD V3.3 *** A0A2G2X304_CAPBA)	-1.67096	0.00922636
Solyc02g072210	hypothetical protein (DUF1685) (AHRD V3.3 --* AT1G05870.9)	-1.67854	0.0107804
Solyc03g097440	11-beta-hydroxysteroid dehydrogenase 1A (AHRD V3.3 *** A0A2G3A0G7_CAPAN)	-1.68011	0.00973041
Solyc09g082100	Late embryogenesis abundant protein D-34 (AHRD V3.3 *** A0A2G3CT36_CAPCH)	-1.68316	0.00114083
Solyc12g094650	Transmembrane protein, putative (DUF594) (AHRD V3.3 *-* Q9FHI2_ARATH)	-1.68782	0.0296708
Solyc06g035960	Oxalate--CoA ligase (AHRD V3.3 *** A0A1U8FIW0_CAPAN)	-1.69161	0.04334
Solyc07g065990	oleosin S1-2-like (AHRD V3.3 *** XP_010324233.1)	-1.69656	0.00669657
Solyc01g095630	WRKY transcription factor 41	-1.69754	0.0417191
Solyc12g010820	Late embryogenesis abundant protein (AHRD V3.3 *-* A0A200QFG9_9MAGN)	-1.69963	0.00132588
Solyc04g051150	Sterol 3-beta-glucosyltransferase (AHRD V3.3 *** A0A2K3NV48_TRIPR)	-1.70066	0.0294797
Solyc08g083050	Erythronate-4-phosphate dehydrogenase family protein (AHRD V3.3 -** AT1G19400.3)	-1.70114	0.0383057
Solyc01g105190	protein DA1-related 1-like (AHRD V3.3 *-* XP_004231350.2)	-1.70309	0.0454901
Solyc08g068770	Tyramine n-hydroxycinnamoyl transferase (AHRD V3.3 *** Q5D8C0_CAPAN)	-1.70623	0.0211967
Solyc02g077080	Protein trichome birefringence-like 40 (AHRD V3.3 *** A0A2G2VBM9_CAPBA)	-1.70744	0.0147706
Solyc02g092350	Transmembrane protein (AHRD V3.3 *** Q1PDF2_ARATH)	-1.70918	0.0143092
Solyc08g078510	GRAM domain family protein (AHRD V3.3 *-* A0A2U1NIK8_ARTAN)	-1.71057	0.0382774
Solyc09g083390	zinc knuckle (CCHC-type) family protein (AHRD V3.3 *-* AT5G43630.4)	-1.71067	0.00249927
Solyc00g500268	Unknown protein	-1.711	0.0176889
Solyc04g051280	nucleolin (AHRD V3.3 *-* AT1G65090.3)	-1.71146	0.00118912
Solyc05g008105	hydroxyproline-rich glycoprotein family protein (AHRD V3.3 --* AT1G23040.3)	-1.72039	0.00135205
Solyc05g016060	cysteine-rich and transmembrane domain-containing protein WIH1 (AHRD V3.3 *-* XP_004239248.1)	-1.72644	0.021544
Solyc12g056590	Ethylene Response Factor D.2	-1.73028	0.0368574
Solyc08g078060	Transmembrane protein (AHRD V3.3 *** Q1PDG7_ARATH)	-1.73341	0.0152982
Solyc04g005670	F-box/kelch-repeat protein (AHRD V3.3 *** A0A2G3CYH7_CAPCH)	-1.73902	0.00386417
Solyc02g092340	Transmembrane protein (AHRD V3.3 *-* Q1PDF2_ARATH)	-1.7393	0.00793768
Solyc01g009870	Glycerophosphodiester phosphodiesterase (AHRD V3.3 *** B6T3E4_MAIZE)	-1.7398	0.02849
Solyc11g071780	Unknown protein	-1.74163	0.0459498
Solyc04g077050	Amino acid permease 6 (AHRD V3.3 *** A0A2G2ZR10_CAPAN)	-1.74696	0.00188752
Solyc06g150115	Unknown protein	-1.74836	0.0058665
Solyc05g009420	transmembrane protein (AHRD V3.3 *-* AT1G25400.2)	-1.74885	0.00566755
Solyc04g081290	"Cytokinin riboside 5-monophosphate phosphoribohydrolase (AHRD V3.3 *** A0A2G2X1Q5_CAPBA)"	-1.75398	0.00563839
Solyc11g010500	Mitochondrial uncoupling protein 6 (AHRD V3.3 *** A0A2G3B0B9_CAPCH)	-1.75631	0.0159977
Solyc07g007710	Defensin protein (AHRD V3.3 *** B1N680_SOLLC),Pfam:PF00304	-1.75957	0.0221599
Solyc04g049795	DDE_4 domain-containing protein (AHRD V3.3 *-* A0A1Q3CVA8_CEPFO)	-1.76235	0.0132535
Solyc05g015460	F-box domain-containing protein (AHRD V3.3 *-* A0A2U1LCH7_ARTAN)	-1.76683	0.0498751
Solyc02g093180	HXXXD-type acyl-transferase family protein (AHRD V3.3 *** A0A2K3L8P7_TRIPR)	-1.77161	0.0178289
Solyc01g095150	late embryogenesis-like protein	-1.78724	0.024389
Solyc09g007270	Ascorbate peroxidase (AHRD V3.3 *** Q42941_TOBAC)	-1.78916	0.00766629
Solyc10g005040	Late embryogenesis abundant (LEA) hydroxyproline-rich glycoprotein family (AHRD V3.3 *** Q9C568_ARATH)	-1.78956	0.00438333
Solyc04g071590	Abscisic acid stress ripening 3	-1.79138	0.00360815
Solyc02g086530	Raffinose synthase (AHRD V3.3 *** G5DF09_9LAMI)	-1.79991	0.0179862
Solyc12g006260	Glycine rich protein-interacting protein (AHRD V3.3 *** Q4U602_TOBAC)	-1.80154	0.0174959
Solyc01g107090	beta-1%2C4-xylosidase (AHRD V3.3 *** AT3G19615.1)	-1.81351	0.0402943
Solyc06g076520	Class I heat shock protein (AHRD V3.3 *** A0A2K3M3P7_TRIPR)	-1.83071	0.00118912
Solyc07g020730	leucine-rich repeat receptor protein kinase EMS1-like (AHRD V3.3 *-* A0A1S3XBR4_TOBAC)	-1.83139	0.0280833
Solyc02g093330	nuclear pore complex protein NUP98A (AHRD V3.3 *-* A0A2I4ET44_9ROSI)	-1.83244	0.00944988
Solyc07g007800	Heptahelical transmembrane protein 1 (AHRD V3.3 *** A0A2G3BMP4_CAPCH)	-1.84273	0.0107804
Solyc08g005610	Cytochrome P450 (AHRD V3.3 *** A0A200R6R4_9MAGN)	-1.8472	0.0284079
Solyc11g005930	hypothetical protein (AHRD V3.3 *** AT4G33467.2)	-1.8528	0.0473884
Solyc02g077970	Late embryogenesis abundant protein (AHRD V3.3 *** A0A200PQ87_9MAGN)	-1.85633	0.0057043
Solyc08g075020	Pectin acetylesterase (AHRD V3.3 *** K4CMM0_SOLLC)	-1.8589	0.0118824
Solyc01g099480	ATP-dependent DNA helicase (AHRD V3.3 *-* A0A2G2XW06_CAPAN)	-1.86542	0.0219313
Solyc02g092150	ACT domain-containing protein (AHRD V3.3 *** A0A1Q3APQ4_CEPFO)	-1.86859	0.00132588
Solyc02g067350	DUF1666 domain-containing protein (AHRD V3.3 *-* A0A1Q3AQV7_CEPFO)	-1.87463	0.026418
Solyc07g055840	Citrate synthase (AHRD V3.3 *** A0A2G2WEG9_CAPBA)	-1.87607	0.019957
Solyc01g005220	MACPF domain-containing protein (AHRD V3.3 *** A0A2G3AYJ5_CAPCH)	-1.87681	0.0116422
Solyc06g072130	tonoplast intrinsic protein 3.1	-1.87777	0.00162468
Solyc09g014720	Protein kinase domain (AHRD V3.3 *** A0A200PR58_9MAGN)	-1.87923	0.0448201
Solyc08g028780	DUF868 domain-containing protein (AHRD V3.3 *** A0A1Q3AW51_CEPFO)	-1.88142	0.0356491
Solyc03g025830	Myosin heavy chain-related protein (AHRD V3.3 *** Q9C8T4_ARATH)	-1.88537	0.0106084
Solyc10g081575	Unknown protein	-1.88685	0.0211967
Solyc01g100370	Adenine nucleotide alpha hydrolases-like superfamily protein (AHRD V3.3 *** A0A2U1PDN0_ARTAN)	-1.88875	0.000324682
Solyc02g079280	MYB transcription factor (AHRD V3.3 *** A0A0U3IU11_MESCR)	-1.8896	0.0118654
Solyc04g014600	Adenine nucleotide alpha hydrolases-like superfamily protein (AHRD V3.3 *** A0A2U1NYH2_ARTAN)	-1.89504	0.0218013
Solyc00g500234	Unknown protein	-1.90886	0.0129234
Solyc09g090800	AWPM-19-like family protein (AHRD V3.3 *** O23029_ARATH)	-1.91831	0.00729382
Solyc08g081535	1-aminocyclopropane-1-carboxylate synthase (AHRD V3.3 *** B2NIX1_CAPCH)	-1.92174	0.0394608
Solyc06g060910	Glycerol-3-phosphate transporter 4-like protein (AHRD V3.3 *** A0A2K3PKE8_TRIPR)	-1.9271	0.00224026
Solyc06g050630	Arogenate dehydrogenase 1, chloroplastic (AHRD V3.3 *** A0A2G3C5J6_CAPCH)	-1.93517	0.0340734
Solyc00g500259	Unknown protein	-1.9451	0.0106342
Solyc06g054130	DUF1677 domain-containing protein (AHRD V3.3 *** A0A1Q3CNW8_CEPFO)	-1.96022	0.0358857
Solyc10g085140	Alkyl transferase (AHRD V3.3 *** K7X479_SOLLC)	-1.97346	0.00135205
Solyc04g025650	FAD/NAD(P)-binding oxidoreductase family protein (AHRD V3.3 *** A0A2U1LBG7_ARTAN)	-1.97931	0.0385497
Solyc11g011340	cultivar Rio Grande ELI3	-1.98719	0.00523318
Solyc03g123600	Alanine aminotransferase (AHRD V3.3 *** Q9S768_ORYSA)	-1.99222	0.00261632
Solyc01g005410	Caleosin (AHRD V3.3 *** A0A200QL80_9MAGN)	-1.99474	0.0140676
Solyc01g095930	O-acyltransferase WSD1-like (AHRD V3.3 *** A0A2I4HF74_9ROSI)	-1.99897	0.00220031
Solyc07g053360	Late embryogenesis abundant protein (AHRD V3.3 *-* A0A200QFG9_9MAGN)	-2.00527	0.00165962
Solyc01g106820	Ethylene-dependent gravitropism-deficient and yellow-green-like 3 (AHRD V3.3 *** A0A2U1KYW2_ARTAN)	-2.00783	0.00118883
Solyc06g069240	branched1b	-2.0083	0.0041329
Solyc08g016415	hypothetical protein (AHRD V3.3 *** AT2G38465.1)	-2.01424	0.0129234
Solyc05g015890	transmembrane protein (AHRD V3.3 *** AT1G27990.1)	-2.02909	0.0239093
Solyc01g099370	Calcium-dependent lipid-binding (CaLB domain) family protein (AHRD V3.3 *-* F4JK83_ARATH)	-2.02992	0.0470667
Solyc04g077980	C2H2-type zinc finger protein	-2.03734	0.0283222
Solyc02g089460	protein GLUTAMINE DUMPER 6-like (AHRD V3.3 *** A0A2I4EB38_9ROSI)	-2.03884	0.0448179
Solyc11g006720	Transcription factor DIVARICATA (AHRD V3.3 *** A0A2G3AV26_CAPCH)	-2.04006	0.000390072
Solyc03g116390	Late embryogenesis abundant protein Dc3 (AHRD V3.3 *** A0A1U8FUJ0_CAPAN)	-2.04011	0.00913745
Solyc06g064650	11-beta-hydroxysteroid dehydrogenase-like 5 (AHRD V3.3 *** A0A2G3AJQ9_CAPAN)	-2.04342	0.00379802
Solyc03g082370	Avr9/Cf-9 rapidly elicited protein 65 (AHRD V3.3 *** Q9FQZ0_TOBAC)	-2.05044	0.00864393
Solyc00g500409	Unknown protein	-2.05216	0.0129036
Solyc02g064560	protein PHLOEM PROTEIN 2-LIKE A10-like (AHRD V3.3 *** A0A2I4HNC1_9ROSI)	-2.05234	0.00132588
Solyc09g007880	Unknown protein	-2.05241	0.0119109
Solyc01g080870	Protein NRT1/ PTR FAMILY 7.3 (AHRD V3.3 *** A0A2G3DJ73_CAPCH)	-2.05504	0.00406268
Solyc06g076020	heat shock protein 70 kD	-2.06281	0.00860746
Solyc03g097230	AIG2-like (Avirulence induced gene) family protein (AHRD V3.3 *** Q9FIQ3_ARATH)	-2.06566	0.0247707
Solyc08g081550	1-aminocyclopropane-1-carboxylate synthase (AHRD V3.3 *** B2NIX1_CAPCH)	-2.06664	0.0048677
Solyc07g053270	HAD hydrolase (AHRD V3.3 *** A0A200Q0S9_9MAGN)	-2.08392	0.0452664
Solyc11g072380	Cupin_1 domain-containing protein (AHRD V3.3 *** A0A1Q3B294_CEPFO)	-2.09387	0.00154679
Solyc03g070380	Methyl esterase 1 (AHRD V3.3 *** A0A2U1LMY0_ARTAN)	-2.097	0.025634
Solyc02g077420	Phospholipase A1-II 1 (AHRD V3.3 *** A0A2G3D5J6_CAPCH)	-2.09837	0.016938
Solyc12g006000	Clathrin coat assembly protein (AHRD V3.3 *** A0A1U8E4Q4_CAPAN)	-2.10718	0.0287597
Solyc08g077020	Auxin responsive SAUR protein (AHRD V3.3 *** A0A2U1PXP1_ARTAN)	-2.11216	0.0221599
Solyc03g116530	Lactoylglutathione lyase / glyoxalase I family protein (AHRD V3.3 *** A0A2U1MV65_ARTAN)	-2.1209	0.0104176
Solyc09g059060	Quinone-oxidoreductase QR1, chloroplastic (AHRD V3.3 *-* QR1_TRIVS),Pfam:PF13602	-2.12253	0.044925
Solyc07g006860	Xyloglucan endotransglucosylase/hydrolase (AHRD V3.3 *** A0A2G2WAA0_CAPBA)	-2.13685	0.0242989
Solyc02g092870	Nucleolar-like protein (AHRD V3.3 *** F4J3H8_ARATH)	-2.13795	0.0107804
Solyc02g093270	caffeoyl-CoA O-methyltransferase	-2.14082	0.00266938
Solyc05g051220	Potassium channel GORK (AHRD V3.3 *** A0A1U8GYE0_CAPAN)	-2.14321	0.027497
Solyc05g044550	Unknown protein	-2.14811	0.0297858
Solyc05g009010	Protein kinase family protein (AHRD V3.3 *-* A0A2U1MH78_ARTAN)	-2.14822	0.0216877
Solyc04g081530	Chaperone protein DnaJ (AHRD V3.3 *** A0A2G3CQH5_CAPCH)	-2.16511	0.00449894
Solyc09g082700	Early light-induced protein, chloroplastic (AHRD V3.3 *** A0A2G2W0Z1_CAPBA)	-2.1718	0.0193112
Solyc02g032950	WRKY transcription factor 16	-2.17633	0.00616432
Solyc09g074910	Peripheral-type benzodiazepine receptor (AHRD V3.3 *** Q6A151_SOLTU)	-2.20074	0.00563318
Solyc04g012160	SNF1-related kinase	-2.20279	0.000324682
Solyc04g005410	Ureide permease (AHRD V3.3 *** A0A2R6PBP7_ACTCH)	-2.20379	0.00595371
Solyc04g079660	Cytochrome P450 (AHRD V3.3 *** A0A2U1M7T5_ARTAN)	-2.20415	0.00913745
Solyc02g087890	Unknown protein	-2.2224	0.000627437
Solyc01g079260	WRKY transcription factor 23	-2.23576	0.00347034
Solyc09g074280	Ankyrin repeat-containing protein (AHRD V3.3 *** A0A2U1QG31_ARTAN)	-2.25927	0.0121083
Solyc04g082200	dehydrin	-2.26599	0.000324682
Solyc06g054090	N-acetyltransferase (AHRD V3.3 *** A0A2N9Z4V7_PAEPO)	-2.28223	0.0219313
Solyc12g008430	Malic enzyme (AHRD V3.3 *** A0A2G3BMK9_CAPCH)	-2.28532	0.0147981
Solyc07g042230	Ethylene-responsive transcription factor (AHRD V3.3 *-* A0A2G2WJA8_CAPBA)	-2.28558	0.0113861
Solyc04g077990	LOB domain-containing protein 37 (AHRD V3.3 *** A0A2G3CPS9_CAPCH)	-2.3036	0.0216367
Solyc06g009050	Adenine nucleotide alpha hydrolases-like superfamily protein (AHRD V3.3 *** O82240_ARATH)	-2.31508	0.000956189
Solyc06g036110	Calcium-dependent lipid-binding (CaLB domain) family protein (AHRD V3.3 *** A0A2U1LCI8_ARTAN)	-2.31596	0.00153082
Solyc01g102960	22.0 kDa class IV heat shock protein (AHRD V3.3 *** A0A2G3ATG3_CAPCH)	-2.32379	0.0253926
Solyc06g076560	Class I heat shock protein (AHRD V3.3 *** A0A2K3M3P7_TRIPR)	-2.32412	0.0120664
Solyc04g017670	F-box protein (AHRD V3.3 *** H6VUS4_9ROSI)	-2.32877	0.0259827
Solyc06g068730	Stress up-regulated Nod 19 (AHRD V3.3 *** A0A200R3S5_9MAGN)	-2.32967	0.0166394
Solyc10g054450	Unknown protein	-2.34318	0.0372569
Solyc08g082120	Methanol inducible protein (AHRD V3.3 *** D1MAX5_NICBE)	-2.36273	0.0129234
Solyc06g060840	Oleosin (AHRD V3.3 *** A0A1U8H204_CAPAN)	-2.39224	0.0124812
Solyc02g067050	UPF0301 protein (AHRD V3.3 *** A0A2K3PAH7_TRIPR)	-2.39466	0.0127765
Solyc07g009360	Unknown protein	-2.39791	0.0048677
Solyc03g082520	Small auxin up-regulated RNA36	-2.41688	0.044713
Solyc06g061280	NAD(P)-binding Rossmann-fold superfamily protein (AHRD V3.3 *** A0A2U1LGD5_ARTAN)	-2.42363	0.0258115
Solyc03g046380	Seed maturation protein PM41 (AHRD V3.3 *** A0A2K3K2J9_TRIPR)	-2.44222	0.0022844
Solyc10g007070	Early nodulin-like protein 1 (AHRD V3.3 *-* A0A2G3BCD1_CAPCH)	-2.45648	0.00264434
Solyc10g081570	Marmande	-2.47477	0.0129234
Solyc09g063150	Glutathione S-transferase (AHRD V3.3 *** A0A200PVK3_9MAGN)	-2.47995	0.0029091
Solyc07g052550	Peroxidase (AHRD V3.3 *** K4CFF4_SOLLC)	-2.48287	0.0140676
Solyc04g150162	Vacuolar iron transporter-like protein 4 (AHRD V3.3 *** A0A2G3CN36_CAPCH)	-2.48501	0.0271596
Solyc03g005940	oil body-associated protein 2A-like (AHRD V3.3 *** A0A2I4FEE8_9ROSI)	-2.49554	0.0328721
Solyc10g079180	Protein phosphatase 2C family protein (AHRD V3.3 *** A0A2U1NN53_ARTAN)	-2.49688	0.0270093
Solyc09g008770	Late embryogenesis abundant protein (AHRD V3.3 *** A0A200R5C6_9MAGN)	-2.5029	0.000560544
Solyc07g063470	hypothetical protein (AHRD V3.3 *** AT1G52855.1)	-2.51778	0.0320561
Solyc11g012325	Unknown protein	-2.52594	0.0414526
Solyc01g099170	Lipoxygenase (AHRD V3.3 *-* M1CAP3_SOLTU)	-2.53769	0.042809
Solyc10g005320	Tryptophan synthase beta chain (AHRD V3.3 *** B2J8R2_NOSP7)	-2.54695	0.0161516
Solyc01g005040	CASP-like protein (AHRD V3.3 *** A0A2G3CF58_CAPCH)	-2.55791	0.0243629
Solyc01g057000	Universal stress protein	-2.5682	0.00127681
Solyc05g056477	NAC domain-containing protein (AHRD V3.3 *** A0A2K3LLY1_TRIPR)	-2.56856	0.0108391
Solyc10g017960	F-box protein PP2-A15 (AHRD V3.3 *** A0A2G3AGV7_CAPAN)	-2.56982	0.00185487
Solyc02g067790	High affinity nitrate transporter 2.7 (AHRD V3.3 *** A0A2G2Y0R2_CAPAN)	-2.58483	0.0173364
Solyc02g094000	EF_hand_5 domain-containing protein/EF_hand_6 domain-containing protein (AHRD V3.3 *** A0A1Q3B940_CEPFO)	-2.59095	0.0293745
Solyc11g069700	Elongation factor 1-alpha (AHRD V3.3 *** A0A1U8EL12_CAPAN)	-2.60073	0.00608593
Solyc03g098090	CASP-like protein (AHRD V3.3 *** A0A2G3CXI9_CAPCH)	-2.64054	0.036599
Solyc03g078360	Receptor-like protein kinase (AHRD V3.3 *** A0A2U1PPA0_ARTAN)	-2.66609	0.0100298
Solyc11g071740	Calcium-binding protein CML38 (AHRD V3.3 *** A0A2G3BAR0_CAPCH)	-2.68029	0.00604544
Solyc11g071760	regulator of gene silencing AY642285	-2.68492	0.00836643
Solyc08g082110	WRKY transcription factor 54	-2.69225	0.0347894
Solyc09g082690	superoxide dismutase	-2.70064	0.0029356
Solyc03g098100	Methylecgonone reductase (AHRD V3.3 *** A0A2G3CXI4_CAPCH)	-2.71563	0.00406268
Solyc03g111620	S-adenosyl-L-methionine-dependent methyltransferases superfamily protein (AHRD V3.3 *** A0A2U1MVU3_ARTAN)	-2.72653	0.0243629
Solyc08g068730	Tyramine n-hydroxycinnamoyl transferase (AHRD V3.3 *** Q5D8C0_CAPAN)	-2.7344	0.00642922
Solyc09g059070	Quinone-oxidoreductase chloroplastic-like (AHRD V3.3 *-* A0A2K3P901_TRIPR)	-2.74372	0.00796948
Solyc07g066400	seed maturation protein (AHRD V3.3 *-* AT3G12960.1)	-2.74826	0.0374081
Solyc11g012320	induced stolen tip protein TUB8-like isoform 1 (AHRD V3.3 *-* NP_001332794.1)	-2.83674	0.0449653
Solyc02g062770	late embryogenesis abundant protein (AHRD V3.3 *** AT5G66780.1)	-2.85983	0.0244601
Solyc11g067250	Poly ADP-ribose polymerase (AHRD V3.3 *** A0A2G2Y1R0_CAPAN)	-2.86127	0.00153082
Solyc06g069710	NAC domain-containing protein (AHRD V3.3 *** A0A2G3C9H9_CAPCH)	-2.86618	0.00784722
Solyc08g006730	Tyramine N-feruloyltransferase 10/30 (AHRD V3.3 *** A0A2G2VBA1_CAPBA)	-2.87313	0.0498869
Solyc06g007190	Protein phosphatase 2C (AHRD V3.3 *** O24078_MEDSA)	-2.87495	0.034091
Solyc07g052620	B-box zinc finger protein 32 (AHRD V3.3 *** A0A2G2WDE5_CAPBA)	-2.87505	0.000324682
Solyc03g117630	Heat shock 70 kDa protein (AHRD V3.3 *** A0A1U8FVW2_CAPAN)	-2.87978	0.00810276
Solyc01g079200	gibberellin 2-oxidase 3	-2.88507	0.0435312
Solyc06g060970	Expansin-like B1 (AHRD V3.3 *** A0A1U8H7M6_CAPAN)	-2.89341	0.0119814
Solyc01g009660	Low-temperature-induced 65 kDa protein (AHRD V3.3 *** A0A1J3DLF3_NOCCA)	-2.92082	0.0105266
Solyc09g065470	Vicilin-like antimicrobial peptides 2-1 (AHRD V3.3 *** AMP21_MACIN)	-2.97426	0.0181613
Solyc07g063020	Early nodulin-like protein 2 (AHRD V3.3 *** A0A2G2WEZ9_CAPBA)	-2.98195	0.0300785
Solyc04g071770	Ethylene-responsive transcription factor (AHRD V3.3 *** A0A1U8GDL3_CAPAN)	-2.99907	0.000439067
Solyc06g074680	Phospholipid:diacylglycerol acyltransferase 1 (AHRD V3.3 *** A0A2G2ZDG4_CAPAN)	-3.02031	0.00604544
Solyc03g026280	C-repeat binding factor 1	-3.05592	0.0196965
Solyc07g005347	Unknown protein	-3.07194	0.0254135
Solyc01g109000	B3 domain-containing protein Os12g0591400-like (AHRD V3.3 *-* XP_025884759.1)	-3.08676	0.0243629
Solyc01g009470	Poly ADP-ribose polymerase (AHRD V3.3 *** A0A2G2XQ99_CAPBA)	-3.0933	0.0113944
Solyc02g070020	UDP-Glycosyltransferase superfamily protein (AHRD V3.3 *** A0A2U1N3R1_ARTAN)	-3.28972	0.0172103
Solyc10g078770	11 kDa late embryogenesis abundant protein (AHRD V3.3 *-* A0A2G3BHR7_CAPCH)	-3.29701	0.000324682
Solyc08g067340	WRKY transcription factor 46	-3.36963	0.0162448
Solyc10g049476	Retrovirus-related Pol polyprotein from transposon TNT 1-94 (AHRD V3.3 *-* A0A1J3J2T0_NOCCA)	-3.39886	0.00922636
Solyc01g005140	Cytochrome b561/ferric reductase transmembrane (AHRD V3.3 *** A0A2U1MNP8_ARTAN)	-3.43389	0.0130415
Solyc10g078780	11 kDa late embryogenesis abundant protein (AHRD V3.3 *-* A0A2G2YPD1_CAPAN)	-3.45371	0.00154679
Solyc05g053160	AWPM-19-like family protein (AHRD V3.3 *** O23029_ARATH)	-3.48889	0.024287
Solyc03g116400	late embryogenesis abundant protein-related / LEA protein-like protein (AHRD V3.3 --* AT1G52680.1)	-3.55386	0.0178289
Solyc05g005720	Potassium transporter (AHRD V3.3 *** A0A2G2VMI2_CAPBA)	-3.57874	0.0102276
Solyc01g073720	Transmembrane protein (AHRD V3.3 *** Q8LC91_ARATH)	-3.6116	0.0127329
Solyc09g075600	GATA transcription factor-like protein (AHRD V3.3 *-* AT1G02700.1)	-3.68755	0.0048677
Solyc11g007390	Glycosyltransferase (AHRD V3.3 *-* A0A2I4G8J4_9ROSI)	-3.69004	0.0123735
Solyc02g071130	WRKY transcription factor 71	-3.75505	0.0186942
Solyc09g098120	DUF1264 domain-containing protein (AHRD V3.3 *** A0A1Q3BQQ5_CEPFO)	-3.77155	0.0300637
Solyc04g016000	Heat shock transcription factor protein 8 (AHRD V3.3 *** A0A1W6LWG5_FRAAN)	-3.81027	0.0361673
Solyc12g009870	F-box/LRR-repeat protein 14-like (AHRD V3.3 *** A0A2I4G8X3_9ROSI)	-3.86758	0.0120235
Solyc10g083690	Cytochrome P450 (AHRD V3.3 *** Q8H0I8_PETHY)	-3.87491	0.027635
Solyc01g108990	B3 domain-containing protein At5g60140-like (AHRD V3.3 *-* XP_019067402.1)	-3.94159	0.0265336
Solyc04g072250	17.5 kDa class I heat shock protein (AHRD V3.3 *-* A0A2G3CNC4_CAPCH)	-4.06532	0.00963507
Solyc04g078450	Unknown protein	-4.06627	0.0094098
Solyc09g014750	Late embryogenesis abundant protein (AHRD V3.3 *** W0FHP9_9CARY)	-4.07317	0.0232105
Solyc02g014670	BTB/POZ domain protein (AHRD V3.3 *** A0A1I9LLD2_ARATH)	-4.09654	0.048426
Solyc07g052530	Peroxidase (AHRD V3.3 *** K4CFF2_SOLLC)	-4.11089	0.0211523
Solyc03g025810	Low-temperature-induced 65 kDa protein (AHRD V3.3 *-* LTI65_ARATH)	-4.15523	0.000133601
Solyc10g054540	FAD-binding Berberine family protein (AHRD V3.3 *-* A0A1P8AT94_ARATH)	-4.16623	0.026481
Solyc03g124110	Dehydration-responsive element-binding transcription factor (AHRD V3.3 *** A0A1S6M2D0_9CARY)	-4.17225	0.0357517
Solyc05g007880	cyclic dof factor 2-like (AHRD V3.3 *** A0A2I4E3P6_9ROSI)	-4.19253	0.00838982
Solyc10g005080	Late elongated hypocotyl (AHRD V3.3 *** J9PV71_NICAT)	-4.26882	0.00350648
Solyc09g005060	Phosphatidylethanolamine-binding protein PEBP (AHRD V3.3 *** A0A200PX07_9MAGN)	-4.31387	0.00350648
Solyc09g082340	vicilin	-4.56827	2.3261e-05
Solyc02g062390	abscisic acid and environmental stress-inducible protein TAS14 (AHRD V3.3 *-* A0A1U8FJ72_CAPAN)	-4.74985	0.0497188
Solyc02g031940	pathogenesis-related family protein (AHRD V3.3 *-* AT1G78780.5)	-4.80204	0.0285122
Solyc11g044910	Beta-D-xylosidase 4 (AHRD V3.3 *** A0A2G2VN32_CAPBA)	-5.0644	0.0439402
Solyc12g010920	Oleosin (AHRD V3.3 *** A0A2G2YTI7_CAPAN)	-5.8426	0.0279934

## Sheet: Table S3
Table S3. Differentially expressed genes on compatible [Momotaro (Momo)/TTM-079 (TD1)] vs incompatible [Momo/green force (GF)] lines (Log2FC > |1| RPKM)
Gene ID	Annotation	Log2FC (Momo/TD1 / Momo/GF)	Log2FC (Momo/Momo / Momo/GF)
Solyc00g500122	Unknown protein	2.03836	1.72878
Solyc00g500216	Auxin-responsive GH3 family protein (AHRD V3.3 *** A0A2U1MJ34_ARTAN)	1.62332	2.46575
Solyc00g254910	Auxin-responsive GH3 family protein (AHRD V3.3 *-* A0A2U1NZC8_ARTAN)	1.62332	1.46575
Solyc00g500366	Unknown protein	1.03836	2.46575
Solyc00g500387	Unknown protein	1.03836	2.46575
Solyc01g006080	Plant/protein (DUF789) (AHRD V3.3 *** Q8LF98_ARATH)	1.03836	2.14382
Solyc01g006580	2-oxoglutarate (2OG) and Fe(II)-dependent oxygenase superfamily protein (AHRD V3.3 *** A0A2U1LXD5_ARTAN)	1.62332	2.46575
Solyc01g009350	Polynucleotidyl transferase, ribonuclease H-like superfamily protein (AHRD V3.3 *** A0A2U1M9A7_ARTAN)	2.03836	1.14382
Solyc01g009890	Glutaredoxin (AHRD V3.3 *** A0A2G9G4Q3_9LAMI)	1.03836	1.14382
Solyc01g010210	Unknown protein	1.03836	1.14382
Solyc01g010240	CRABS CLAW a	1.54283	1.55045
Solyc01g010250	6-phosphogluconolactonase (AHRD V3.3 *** B6U0H2_MAIZE)	1.31137	1.88079
Solyc01g010960	60S ribosomal protein L35-like (AHRD V3.3 *-* A0A2I4GBA7_9ROSI)	1.62332	1.60325
Solyc01g014377	Unknown protein	2.03836	2.46575
Solyc01g014725	Leucine-rich repeat protein kinase family protein, putative (AHRD V3.3 *-* A0A061F7S3_THECC)	1.03836	3.95118
Solyc01g016414	TCP transcription factor 1 (AHRD V3.3 *** G3BGU2_SOLLC)	1.62332	2.46575
Solyc01g020347	Unknown protein	1.36028	1.95118
Solyc01g020495	Unknown protein	1.03836	1.72878
Solyc01g044554	2-oxoglutarate (2OG) and Fe(II)-dependent oxygenase superfamily protein (AHRD V3.3 *** A0A2U1P7E5_ARTAN)	2.03836	1.14382
Solyc01g049830	Kinesin (AHRD V3.3 *-* A0A200Q0B0_9MAGN)	2.03836	1.14382
Solyc01g150130	Retrovirus-related Pol polyprotein from transposon TNT 1-94 (AHRD V3.3 *-* A0A2G3CWT8_CAPCH)	2.36028	2.14382
Solyc01g056800	Exostosin-like protein (AHRD V3.3 *-* Q2HVN7_MEDTR)	1.26075	1.36621
Solyc01g056840	"DNA-directed RNA polymerase subunit beta (AHRD V3.3 *-* A0A2L1ZQP9_9LAMI)"	1.84571	1.95118
Solyc01g057330	Metal-nicotianamine transporter YSL1 (AHRD V3.3 *-* A0A2G3CXV2_CAPCH)	1.03836	2.72878
Solyc01g057440	Unknown protein	1.03836	2.46575
Solyc01g058070	nucleosome assembly protein 1-4 (AHRD V3.3 --* XP_004241880.1)	1.62332	2.31375
Solyc01g058540	WRKY transcription factor 47	1.03836	1.46575
Solyc01g058685	Retrovirus-related Pol polyprotein from transposon TNT 1-94 (AHRD V3.3 *** A0A2I0VVU6_9ASPA)	1.62332	1.72878
Solyc01g059900	Dirigent protein (AHRD V3.3 *** K4AW97_SOLLC)	1.03836	1.14382
Solyc01g065700	Protein phosphatase 2C family protein (AHRD V3.3 *** A0A2U1N538_ARTAN)	2.03836	1.14382
Solyc01g066570	FCS-Like Zinc finger 15 (AHRD V3.3 *-* FLZ15_ARATH)	2.03836	1.72878
Solyc01g066770	Chaperone protein dnaJ 49 (AHRD V3.3 *** A0A2G3B5J1_CAPCH)	1.29074	1.44868
Solyc01g067020	Atypical receptor-like kinase 1 (AHRD V3.3 *** C5H8K0_SOLLC)	2.20828	1.14382
Solyc01g068075	Unknown protein	1.03836	1.72878
Solyc01g079130	Pectin lyase-like superfamily protein (AHRD V3.3 *** A0A2U1LK87_ARTAN)	1.49779	1.31375
Solyc01g079830	hypothetical protein (AHRD V3.3 *** AT5G19190.1)	2.24781	1.84426
Solyc01g080150	Adenylate isopentenyltransferase (AHRD V3.3 *** B3XZI4_IPONI)	2.36028	2.46575
Solyc01g080580	Inosine-uridine preferring nucleoside hydrolase family protein (AHRD V3.3 *** A0A2U1LEG5_ARTAN)	1.36384	1.98388
Solyc01g080610	Pentatricopeptide repeat-containing protein (AHRD V3.3 *-* A0A2G3ALG8_CAPAN)	1.62332	2.72878
Solyc01g081140	Phototropic-responsive NPH3 family protein (AHRD V3.3 *** A0A2U1Q0P6_ARTAN)	1.62332	1.72878
Solyc01g081640	DUF936 domain-containing protein (AHRD V3.3 *** A0A1Q3BMN1_CEPFO)	1.08275	1.37264
Solyc01g073780	Cysteine/Histidine-rich C1 domain family protein (AHRD V3.3 *** Q9SL28_ARATH)	1.80389	1.62925
Solyc01g087010	Carbohydrate esterase, putative (DUF303) (AHRD V3.3 *** Q0WNN6_ARATH)	1.03836	2.46575
Solyc01g087050	Zinc finger protein (AHRD V3.3 *** A0A200QA40_9MAGN)	1.77532	1.88079
Solyc01g087360	RING/FYVE/PHD-type zinc finger family protein (AHRD V3.3 *-* A0A2U1QBS4_ARTAN)	2.03836	2.14382
Solyc01g087580	hypothetical protein (AHRD V3.3 *-* AT3G57450.1)	3.36028	2.95118
Solyc01g087820	Subtilisin-like protease (AHRD V3.3 *** O82777_SOLLC)	1.62332	3.60325
Solyc01g087830	Subtilisin-like protease (AHRD V3.3 *-* O82777_SOLLC)	2.03836	1.72878
Solyc01g088330	protein unc-13 homolog isoform X1 (AHRD V3.3 *-* XP_019066501.1)	1.71643	1.90936
Solyc01g088440	RING/U-box superfamily protein (AHRD V3.3 *-* A0A2U1LDD8_ARTAN)	1.03836	1.86629
Solyc01g090300	Ethylene-responsive transcription factor 2 (AHRD V3.3 *** A0A2G3DF02_CAPCH)	1.91282	1.88079
Solyc01g090530	R2R3MYB transcription factor 104	1.45339	1.2593
Solyc01g090710	cytosolic malate dehydrogenase	2.03836	1.36621
Solyc01g090760	GATA transcription factor (AHRD V3.3 *** K4AZ17_SOLLC)	1.54737	1.70391
Solyc01g091430	ATP-dependent DNA helicase 2 subunit KU80 (AHRD V3.3 *-* A0A2G3AH96_CAPAN)	1.41687	1.72878
Solyc01g091700	F-box protein PP2-A15 (AHRD V3.3 *** A0A2G3DE53_CAPCH)	1.31846	2.33647
Solyc01g093960	MADS box transcription factor (AHRD V3.3 *** O82129_WHEAT)	1.47132	1.57678
Solyc01g094180	Keto acyl-acyl carrier protein synthase II (AHRD V3.3 *-* A0A2U1KPF3_ARTAN)	1.62332	1.14382
Solyc01g094980	Unknown protein	1.36028	1.72878
Solyc01g095250	Acidic endochitinase (AHRD V3.3 *** A0A2G2YXU9_CAPAN)	2.03836	1.14382
Solyc01g095580	Auxin-responsive GH3 family protein (AHRD V3.3 *** A0A2U1NZC8_ARTAN)	1.21174	1.94969
Solyc01g096040	Eukaryotic aspartyl protease family protein (AHRD V3.3 *** A0A072U5I5_MEDTR)	1.08858	1.68128
Solyc01g096750	Argonaute4d	1.06983	1.59552
Solyc01g097400	Calcium-transporting ATPase (AHRD V3.3 *-* A0A2G2W783_CAPBA)	1.13147	1.09491
Solyc01g097950	Cysteine synthase (AHRD V3.3 *** A0A2G2YYZ2_CAPAN)	1.77532	1.78125
Solyc01g098330	DnaJ heat shock amino-terminal domain protein (AHRD V3.3 *-* A0A2K3MU01_TRIPR)	1.62332	1.72878
Solyc01g098440	Receptor-like cytosolic serine/threonine-protein kinase RBK2 (AHRD V3.3 *** A0A2G2YZ52_CAPAN)	3.36028	2.14382
Solyc01g098720	Basic helix-loop-helix (BHLH) DNA-binding superfamily protein (AHRD V3.3 *** A0A2U1PAJ2_ARTAN)	2.15383	3.41684
Solyc01g098940	Pectinesterase (AHRD V3.3 *** A0A2G2Y083_CAPAN)	1.27936	1.54237
Solyc01g150150	ATP-dependent DNA helicase (AHRD V3.3 *-* A0A2G2XW06_CAPAN)	1.07398	1.4366
Solyc01g099580	Cysteine/Histidine-rich C1 domain family protein (AHRD V3.3 *-* Q9ZUW8_ARATH)	1.41687	1.14382
Solyc01g099640	Unknown protein	1.29211	1.72878
Solyc01g099870	Bidirectional sugar transporter SWEET (AHRD V3.3 *** A0A1U8DUK6_CAPAN)	1.80389	1.90936
Solyc01g099920	PAR1-like protein (AHRD V3.3 *** A0A2U1KIG3_ARTAN)	1.03836	1.14382
Solyc01g100600	LATE TERMINATION	1.65727	1.50639
Solyc01g100900	WAT1-related protein (AHRD V3.3 *** K4B1C1_SOLLC)	2.80389	3.03135
Solyc01g100980	Pectin lyase-like superfamily protein (AHRD V3.3 *** A0A2U1LK87_ARTAN)	1.42365	1.69904
Solyc01g102450	organic solute transporter ostalpha protein (DUF300) (AHRD V3.3 *-* AT5G26740.3)	1.09725	1.39175
Solyc01g104440	Unknown protein	1.03836	2.14382
Solyc01g104900	NAC domain-containing protein (AHRD V3.3 *** A0A2U1K9C2_ARTAN)	1.87966	1.88079
Solyc01g104950	LEXYL2	1.18494	1.90739
Solyc01g105000	heavy metal-associated isoprenylated plant protein 3-like (AHRD V3.3 *** A0A1S4DQD5_TOBAC)	1.0928	1.25074
Solyc01g105387	ABC transporter G family member 11 (AHRD V3.3 *** A0A2G3AV03_CAPCH)	1.03836	1.72878
Solyc01g106130	F-box protein family-like (AHRD V3.3 *** Q6ZCS3_ORYSJ)	1.62332	2.14382
Solyc01g106650	Xyloglucan endotransglucosylase/hydrolase (AHRD V3.3 *** A0A2G2V8Q2_CAPBA)	1.62332	2.46575
Solyc01g106910	hypothetical protein (AHRD V3.3 *** AT4G33800.2)	1.19935	1.25002
Solyc01g106963	Tetratricopeptide-like helical domain, DYW domain protein (AHRD V3.3 *-* A0A2U1NF93_ARTAN)	1.03836	1.14382
Solyc01g108330	transmembrane protein (AHRD V3.3 *-* AT2G26520.1)	1.78559	2.24336
Solyc01g108900	pollen leucine rich repeat domain-extensin	2.20828	2.31375
Solyc01g110050	Purple acid phosphatase (AHRD V3.3 *** Q6J5M9_SOLTU)	1.03836	1.72878
Solyc01g110340	Endoglucanase (AHRD V3.3 *** A0A218XGM2_PUNGR)	1.43311	1.93116
Solyc01g110570	Small auxin up-regulated RNA4	1.10249	1.54237
Solyc01g110590	Small auxin up-regulated RNA6	1.17586	1.28132
Solyc01g110660	Auxin-responsive protein SAUR21 (AHRD V3.3 *** A0A2G2XNG0_CAPBA)	1.82977	1.72878
Solyc01g110860	Auxin-responsive protein SAUR21 (AHRD V3.3 *** A0A2G2XY50_CAPAN)	1.03836	2.14382
Solyc01g111010	X-intrinsic protein 1.6	1.25337	1.14382
Solyc02g004007	Unknown protein	2.36028	1.55886
Solyc02g055390	UTP:RNA uridylyltransferase 1-like (AHRD V3.3 *-* A0A2I4H6C8_9ROSI)	1.03836	1.14382
Solyc02g049080	Unknown protein	2.03836	1.72878
Solyc02g005602	Potassium channel KAT1 (AHRD V3.3 *-* A0A2G3ANB5_CAPAN)	1.84571	2.31375
Solyc02g011995	30S ribosomal protein S16, chloroplastic (AHRD V3.3 *-* J7H6Q0_CAPAN)	2.03836	2.14382
Solyc02g014070	Protein kinase superfamily protein (AHRD V3.3 *-* A0A2U1KP77_ARTAN)	1.36028	1.14382
Solyc02g014876	Unknown protein	2.36028	1.14382
Solyc02g020880	Unknown protein	1.91282	1.55886
Solyc02g030530	Nuclear transport factor 2 (NTF2) family protein with RNA binding (RRM-RBD-RNP motifs) domain-containing protein (AHRD V3.3 *** F4K1Y4_ARATH)	1.77532	1.36621
Solyc02g031890	Potassium transporter (AHRD V3.3 *-* A0A328DWP9_9ASTE)	1.62332	2.14382
Solyc02g031940	pathogenesis-related family protein (AHRD V3.3 *-* AT1G78780.5)	1.03836	1.14382
Solyc02g036430	NAC domain-containing protein 78 (AHRD V3.3 *** A0A2G3D245_CAPCH)	2.03836	1.72878
Solyc02g038670	Tetratricopeptide repeat protein 5 (AHRD V3.3 *** A0A2U1N5G0_ARTAN)	1.62332	1.72878
Solyc02g061620	Phenylalanyl-tRNA synthetase (AHRD V3.3 *-* A0A2U1MCM3_ARTAN)	1.75456	1.72878
Solyc02g062120	Membrane fusion protein Use1 (AHRD V3.3 *-* A0A1P8AP56_ARATH)	1.03836	1.14382
Solyc02g062813	histone-lysine N-methyltransferase 2D (AHRD V3.3 *-* XP_004240029.1)	1.84571	1.60325
Solyc02g062960	Homeobox-leucine zipper protein HOX14 (AHRD V3.3 *** A0A1U8FQP7_CAPAN)	2.03836	1.14382
Solyc02g063230	membrane-associated kinase regulator (AHRD V3.3 *** AT1G67050.1)	1.44864	1.06582
Solyc02g063280	stress response protein (AHRD V3.3 *-* AT1G60640.2)	1.10249	1.33974
Solyc02g063320	U-box domain-containing protein 4-like (AHRD V3.3 *** A0A2I4HV32_9ROSI)	1.0928	1.72878
Solyc02g063470	Cytochrome b561 and DOMON domain-containing protein (AHRD V3.3 *** A0A200QEE6_9MAGN)	1.03836	1.55886
Solyc02g063520	Homeobox-leucine zipper protein HAT22 (AHRD V3.3 *** A0A2G2XBJ3_CAPBA)	1.13789	1.50639
Solyc02g065570	DVL1 (AHRD V3.3 *** Q6X5V0_ARATH)	1.34416	1.43333
Solyc02g066970	hypothetical protein (AHRD V3.3 *-* AT3G29370.1)	1.13789	1.60948
Solyc02g066990	Unknown protein	1.7388	1.95118
Solyc02g068190	RNA helicase DEAD6	1.31137	1.20271
Solyc02g150127	Unknown protein	1.03836	1.24336
Solyc02g069440	LOB domain-containing protein 3 (AHRD V3.3 *** A0A1U8G035_CAPAN)	1.7388	1.60325
Solyc02g070530	Potassium channel KAT1 (AHRD V3.3 *** A0A2G3ANB5_CAPAN)	1.26596	1.10683
Solyc02g070600	F-box protein (AHRD V3.3 *** A0A2K3P6V3_TRIPR)	1.24271	1.68635
Solyc02g070920	Unknown protein	1.03836	1.95118
Solyc02g071070	Cation/H(+) antiporter 16 (AHRD V3.3 *** A0A2G2XDT2_CAPBA)	1.03836	2.14382
Solyc02g071090	Purine permease (AHRD V3.3 *** A0A2U1LZ22_ARTAN),Pfam:PF16913	2.20828	2.14382
Solyc02g071220	type-A response regulator2	1.02108	2.51969
Solyc02g071400	2-oxoglutarate (2OG) and Fe(II)-dependent oxygenase superfamily protein (AHRD V3.3 *** F4I629_ARATH)	1.62332	2.95118
Solyc02g071730	Tomato AGAMOUS 1	1.14145	1.27768
Solyc02g071850	Unknown protein	1.62332	2.08242
Solyc02g072220	DUF1685 family protein (AHRD V3.3 *-* AT2G42760.1)	1.14527	1.32602
Solyc02g072310	Protein NSP-INTERACTING KINASE 1 (AHRD V3.3 *** A0A2G3A7N6_CAPAN)	1.14798	1.94029
Solyc02g072410	Unknown protein	1.03836	1.14382
Solyc02g076820	Protein LIGHT-DEPENDENT SHORT HYPOCOTYLS 6 (AHRD V3.3 *** A0A2G3D5D2_CAPCH)	3.20828	2.72878
Solyc02g076850	Dof zinc finger protein4	2.03836	1.72878
Solyc02g077130	GDSL esterase/lipase (AHRD V3.3 *** A0A2G3D516_CAPCH)	2.36028	2.95118
Solyc02g077240	Pyruvate decarboxylase (AHRD V3.3 *** A0A2K3PNN6_TRIPR)	1.03836	1.61775
Solyc02g077390	compound inflorescence	1.13789	1.58439
Solyc02g077510	O-methyltransferase (AHRD V3.3 *** A0A2S1PVB3_CAMAC)	2.03836	2.46575
Solyc02g077540	DUF599 domain-containing protein (AHRD V3.3 *** A0A1Q3C482_CEPFO)	2.03836	1.72878
Solyc02g077620	Sulfotransferase (AHRD V3.3 *** A0A1Q3AUR5_CEPFO)	1.01564	1.09802
Solyc02g077770	F-box domain-containing protein (AHRD V3.3 *** A0A2U1MSG2_ARTAN)	1.75456	2.14382
Solyc02g077840	Ethylene-responsive transcription factor 4 (AHRD V3.3 *-* A0A2G3D5H4_CAPCH)	1.03836	1.92404
Solyc02g077880	Auxin-repressed protein (AHRD V3.3 *** A9YSI8_TOBAC)	1.17371	2.02686
Solyc02g077960	Dof zinc finger protein PBF (AHRD V3.3 *** A0A2G3A8C7_CAPAN)	2.20828	2.14382
Solyc02g078370	anther-specific protein TA-29-like (AHRD V3.3 *** XP_004233830.1)	1.84571	1.46575
Solyc02g078460	RING/U-box superfamily protein (AHRD V3.3 *** F4JAD0_ARATH)	1.21893	1.86629
Solyc02g078690	Carboxypeptidase (AHRD V3.3 *** A0A1U8FL14_CAPAN)	1.62332	1.72878
Solyc02g080120	Gibberellin 2-beta-dioxygenase 8 (AHRD V3.3 *** A0A1U8FMY1_CAPAN)	2.36028	2.46575
Solyc02g080510	Senescence regulator S40 (AHRD V3.3 *** A0A200Q815_9MAGN)	1.08042	1.57425
Solyc02g081060	Chaperonin-like RbcX (AHRD V3.3 *** A0A200QGZ5_9MAGN)	1.36028	2.84426
Solyc02g081340	Glutathione S-transferase (AHRD V3.3 *** E1AWJ7_CAPAN)	1.37991	1.56133
Solyc02g081530	Plant organelle RNA recognition domain protein (AHRD V3.3 *** A0A072UXM1_MEDTR)	1.17586	1.19113
Solyc02g081540	hypothetical protein (AHRD V3.3 *** AT5G36960.1)	1.03836	2.14382
Solyc02g081820	Haloacid dehalogenase-like hydrolase (HAD) superfamily protein (AHRD V3.3 *** A0A2U1MTA1_ARTAN),Pfam:PF00702	1.03836	3.14382
Solyc02g082410	Tonoplast monosaccharide transporter 3	1.32786	1.72878
Solyc02g082520	Amino acid transporter (AHRD V3.3 *** A0A200PYH9_9MAGN)	1.26075	1.36621
Solyc02g083330	Unknown protein	2.03836	2.60325
Solyc02g083510	plasma membrane intrinsic protein 2.11	1.84571	1.95118
Solyc02g083690	Senescence/dehydration-associated protein-like protein (AHRD V3.3 *** A0A1P8AYB1_ARATH)	1.03836	2.46575
Solyc02g083835	Chaperone protein DnaJ (AHRD V3.3 *** A0A2G2XG76_CAPBA)	1.63351	1.43472
Solyc02g083950	wuschel	1.77532	3.14382
Solyc02g084083	Unknown protein	3.03836	2.46575
Solyc02g084900	P-loop containing nucleoside triphosphate hydrolases superfamily protein (AHRD V3.3 *** A0A2U1NGS8_ARTAN)	1.05543	1.438
Solyc02g084910	P-loop containing nucleoside triphosphate hydrolases superfamily protein (AHRD V3.3 *** A0A2U1NGY3_ARTAN)	2.52378	2.57678
Solyc02g084950	S-adenosyl-L-methionine-dependent methyltransferases superfamily protein (AHRD V3.3 *** A0A2U1KPI6_ARTAN)	1.38751	1.64025
Solyc02g084960	tRNA-methyltransferase non-catalytic subunit trm6MTase subunit (AHRD V3.3 *** AT5G66440.1)	2.36028	2.84426
Solyc02g085165	Unknown protein	1.20828	1.95118
Solyc02g085170	Sugar facilitator protein 10	1.07583	1.16268
Solyc02g085360	CYP90B3 mRNA for cytochrome P450	1.20342	1.93232
Solyc02g085500	ovate	1.22278	1.14382
Solyc02g085725	exopolygalacturonase-like (AHRD V3.3 --* XP_025888966.1)	1.84571	1.46575
Solyc02g085965	caffeoylshikimate esterase-like (AHRD V3.3 --* XP_004233711.1)	1.03836	3.31375
Solyc02g087120	Protein ALTERED XYLOGLUCAN 4-like (AHRD V3.3 *-* A0A2G3D9F7_CAPCH)	1.03836	1.36621
Solyc02g087160	Unknown protein	1.03836	1.14382
Solyc02g087320	Unknown protein	2.36028	1.14382
Solyc02g087840	Leucine zipper, homeobox-associated, Homeodomain-like protein (AHRD V3.3 *** A0A2U1PPL6_ARTAN)	1.36028	2.60325
Solyc02g087860	Transcription factor PRE5 (AHRD V3.3 *** A0A1U8FQB1_CAPAN)	1.26075	1.9739
Solyc02g087910	Non-specific lipid-transfer protein (AHRD V3.3 *** K4BBU7_SOLLC)	1.03836	2.14382
Solyc02g088080	Unknown protein	3.49779	2.95118
Solyc02g088320	Protein ENHANCED DISEASE RESISTANCE 2-like (AHRD V3.3 *** A0A1J3E5X3_NOCCA)	2.62332	2.88079
Solyc02g088410	Unknown protein	2.30139	1.90936
Solyc02g088840	Suppressor SRP40-like protein (AHRD V3.3 *-* F4IT95_ARATH)	1.36028	1.14382
Solyc02g089200	TM29	1.30409	1.88241
Solyc02g089430	Unknown protein	1.26075	1.72878
Solyc02g089655	Unknown protein	1.03836	2.46575
Solyc02g090680	Cyclin-dependent kinase inhibitor (AHRD V3.3 *** A0A2G3D8Q2_CAPCH)	1.12762	1.64451
Solyc02g090700	membrane protein (AHRD V3.3 *-* AT4G37030.1)	1.62332	1.72878
Solyc02g091380	transmembrane protein (AHRD V3.3 *** AT1G49000.1)	1.03836	1.14382
Solyc02g091590	symbiosis receptor-like kinase (SYMRK)	1.13789	1.24336
Solyc02g091750	LOW QUALITY PROTEIN: probable starch synthase 4, chloroplastic/amyloplastic (AHRD V3.3 *-* XP_025884911.1)	2.12582	2.23128
Solyc02g091910	EPIDERMAL PATTERNING FACTOR-like protein 2 (AHRD V3.3 *** A0A2I4HW41_9ROSI),Pfam:PF17181	1.12582	2.14382
Solyc02g092090	basic leucine zipper 43-like (AHRD V3.3 *** A0A2I4G035_9ROSI)	1.17586	1.52233
Solyc02g092190	hypothetical protein (AHRD V3.3 -** AT5G65925.1)	1.62332	1.95118
Solyc02g092820	IAA-amido synthetase 3-4	1.18195	1.0926
Solyc02g094210	Transmembrane protein, putative (DUF 3339) (AHRD V3.3 *** Q8LBX6_ARATH)	1.56887	1.14382
Solyc03g005330	Non-specific serine/threonine protein kinase (AHRD V3.3 *** A0A2G2WWB5_CAPBA)	2.15383	2.80679
Solyc03g005850	muscle M-line assembly protein unc-89 (AHRD V3.3 --* XP_023909195.1)	1.03836	1.14382
Solyc03g006360	Auxin-repressed protein (AHRD V3.3 *** A9YSI8_TOBAC)	2.62332	3.23128
Solyc03g006490	Stem-specific protein TSJT1 (AHRD V3.3 *** A0A2G2WW08_CAPBA)	1.66811	2.66908
Solyc03g006530	Hydroxyproline-rich glycoprotein family protein (AHRD V3.3 *-* A0A1P8AWR9_ARATH)	1.62332	2.95118
Solyc03g006710	Calcium-binding protein PBP1 (AHRD V3.3 *** A0A1U8F7L1_CAPAN)	2.03836	1.14382
Solyc03g006770	Receptor protein kinase (AHRD V3.3 *** Q40096_IPOTF)	2.77532	3.01829
Solyc03g025190	anthocyanin permease	1.40093	1.63415
Solyc03g025430	Transmembrane protein (AHRD V3.3 *** Q9FHB8_ARATH)	1.231	1.50639
Solyc03g026360	Peptidoglycan-binding LysM domain-containing protein (AHRD V3.3 *** A0A2U1MKY7_ARTAN)	2.03836	1.72878
Solyc03g031530	Sulfite exporter TauE/SafE family protein 2 (AHRD V3.3 *** TAUE2_ARATH)	1.69043	1.50639
Solyc03g032030	Phosphate carrier protein mitochondrial-like (AHRD V3.3 *** A0A2K3NVK0_TRIPR)	1.37716	1.10075
Solyc03g034120	Homeobox-leucine zipper protein HOX14 (AHRD V3.3 *** A0A1U8GKM2_CAPAN)	1.62332	1.72878
Solyc03g043890	1-aminocyclopropane-1-carboxylate synthase	1.62332	1.14382
Solyc03g043895	Basic-leucine zipper domain-containing protein (AHRD V3.3 *** A0A2U1MIY1_ARTAN)	1.03836	1.72878
Solyc03g044300	APETALA2a	1.12762	1.62266
Solyc03g044790	methylesterase AY455313	1.88635	2.34545
Solyc03g044810	Methyl jasmonate esterase (AHRD V3.3 *** Q56SE1_SOLTU)	1.03836	1.72878
Solyc03g045100	Unknown protein	2.12582	1.31375
Solyc03g045130	Unknown protein	1.03836	2.46575
Solyc03g045150	Cyclopropane-fatty-acyl-phospholipid synthase (AHRD V3.3 *-* A0A2U1QM01_ARTAN),Pfam:PF13450	1.52378	1.62925
Solyc03g051660	sister-chromatid cohesion protein 3 (AHRD V3.3 --* XP_025886976.1)	2.03836	2.14382
Solyc03g059270	Zinc finger protein (AHRD V3.3 *** A0A200QA40_9MAGN)	1.15383	1.2593
Solyc03g078170	Ribonuclease H (AHRD V3.3 *-* A0A2K3PB08_TRIPR)	2.36028	2.14382
Solyc03g078700	Unknown protein	1.84571	1.46575
Solyc03g078730	Glycosyltransferase (AHRD V3.3 *-* A0A2U1NU39_ARTAN)	1.62332	2.14382
Solyc03g080100	Heavy metal-associated isoprenylated plant protein (AHRD V3.3 *** A0A2R6RSC8_ACTCH)	1.79324	2.63567
Solyc03g081190	Unknown protein	2.49779	2.84426
Solyc03g082430	Growth-regulating factor 5 (AHRD V3.3 *** A0A2G3A035_CAPAN)	1.10168	1.5379
Solyc03g082700	Oligopeptide transporter (AHRD V3.3 *** A0A200RD47_9MAGN)	2.36028	2.46575
Solyc03g083275	Unknown protein	3.12582	2.14382
Solyc03g083480	LEAF RUST 10 DISEASE-RESISTANCE LOCUS RECEPTOR-LIKE PROTEIN KINASE-like 2.1 (AHRD V3.3 *** A0A1U8FAX0_CAPAN)	2.84571	2.46575
Solyc03g093370	protein DYAD (AHRD V3.3 *** A0A2I4E8U8_9ROSI)	1.09725	2.14382
Solyc03g095810	Protein trichome birefringence-like 32 (AHRD V3.3 *** A0A2G3C6N9_CAPCH)	1.12242	1.35795
Solyc03g095940	LOB domain-containing protein 21 (AHRD V3.3 *** A0A2G2ZWR8_CAPAN)	1.62332	1.84426
Solyc03g096190	Receptor-kinase, putative (AHRD V3.3 *** B9SUC9_RICCO)	1.03836	1.14382
Solyc03g096610	Pentatricopeptide repeat-containing protein (AHRD V3.3 *** A0A2G2YMG9_CAPAN)	1.03836	1.40686
Solyc03g097330	RNA polymerase sigma factor sigA (AHRD V3.3 *-* A0A1U8G7V4_CAPAN)	2.62332	2.95118
Solyc03g097560	Bidirectional sugar transporter SWEET (AHRD V3.3 *** A0A142DVI0_SOLTU)	2.03836	1.72878
Solyc03g097600	Bidirectional sugar transporter SWEET (AHRD V3.3 *** M1D4D5_SOLTU)	1.94525	2.60325
Solyc03g097610	Bidirectional sugar transporter SWEET (AHRD V3.3 *** M1D4D6_SOLTU)	1.96436	2.21421
Solyc03g097650	NAC domain (AHRD V3.3 *** A0A200R3X5_9MAGN)	1.47893	1.42393
Solyc03g097720	CASP-like protein (AHRD V3.3 *** A0A328D0P9_9ASTE)	1.84571	1.14382
Solyc03g097750	Translocon-associated protein subunit beta (AHRD V3.3 *** V4N6V6_EUTSA),Pfam:PF05753	1.03836	1.51728
Solyc03g097760	Sterile alpha motif domain (AHRD V3.3 *** A0A200R3W2_9MAGN)	1.12082	1.18564
Solyc03g097820	bHLH transcription factor 022	1.47445	1.39026
Solyc03g098490	DUF761 domain-containing protein/DUF4408 domain-containing protein (AHRD V3.3 *** A0A1Q3AT39_CEPFO)	3.7388	3.14382
Solyc03g020070	Proteinase inhibitor type-2 (AHRD V3.3 *** A0A2G2XU31_CAPAN)	2.36028	3.14382
Solyc03g111060	3-oxoacyl-reductase (AHRD V3.3 *-* B6THT6_MAIZE)	1.32786	1.49746
Solyc03g111690	Pectate lyase (AHRD V3.3 *** A0A2G2ZW27_CAPAN)	1.01088	1.05253
Solyc03g111710	BTB/POZ and TAZ domain-containing protein 2 (AHRD V3.3 *** A0A2G2X8F9_CAPBA)	1.16174	1.92143
Solyc03g111760	Argonaute15	2.1959	1.25074
Solyc03g111990	Cytochrome P450 71A6 (AHRD V3.3 *** A0A2G2ZZC6_CAPAN)	1.62332	2.14382
Solyc03g112013	Cytochrome P450 (AHRD V3.3 *-* A0A2U1PEB2_ARTAN)	2.15383	3.01829
Solyc03g113120	WRKY transcription factor 73	1.45339	1.72878
Solyc03g113130	plant cysteine oxidase 2-like (AHRD V3.3 *** A0A2G3A1M0_CAPAN)	1.45339	1.55886
Solyc03g113460	Short-chain dehydrogenase reductase 4 (AHRD V3.3 *** A0A2G2WRF5_CAPBA),Pfam:PF13561	1.75456	2.33647
Solyc03g114310	MAP kinase kinase kinase 28	1.20159	1.50723
Solyc03g114430	transmembrane protein (AHRD V3.3 *-* AT1G74055.1)	1.62332	1.72878
Solyc03g114830	FRUITFULL-like MADS-box 2	1.14527	1.39758
Solyc03g114840	MADS-box protein 1	1.78559	2.11783
Solyc03g115165	Unknown protein	1.26075	1.55886
Solyc03g115890	expansin 10	1.19755	1.64632
Solyc03g116060	Gibberellin-regulated protein 6 (AHRD V3.3 *** A0A2G3CZG9_CAPCH)	1.13582	1.26763
Solyc03g116173	Retrovirus-related Pol polyprotein from transposon TNT 1-94 (AHRD V3.3 *-* A0A2K3MRD5_TRIPR)	1.36028	1.72878
Solyc03g116230	Chitin-binding lectin 1 (AHRD V3.3 *-* LECT_SOLTU)	1.62332	1.72878
Solyc03g116320	TCP transcription factor 16	1.02335	1.25393
Solyc03g116470	transmembrane protein (AHRD V3.3 *** AT1G80200.3)	1.45339	2.46575
Solyc03g116480	F-box/kelch-repeat protein At5g15710-like (AHRD V3.3 *** A0A2I4DW48_9ROSI)	1.52629	2.00544
Solyc03g116520	Unknown protein	1.62332	3.31375
Solyc03g116530	Lactoylglutathione lyase / glyoxalase I family protein (AHRD V3.3 *** A0A2U1MV65_ARTAN)	1.23999	1.34545
Solyc03g116990	Protein transport protein Sec61 subunit beta (AHRD V3.3 *-* A0A2G2Z9Z7_CAPAN)	2.03836	2.14382
Solyc03g117680	ATP-dependent DNA helicase (AHRD V3.3 *** Q9ZUI1_ARATH)	1.08989	1.33974
Solyc03g118000	Inositol polyphosphate multikinase (AHRD V3.3 *** A0A2G3CZI1_CAPCH)	1.62332	1.14382
Solyc03g118050	NFU1 iron-sulfur cluster protein (AHRD V3.3 *** AT5G07330.1)	1.03836	1.14382
Solyc03g118470	Nudix hydrolase 4 (AHRD V3.3 *** A0A2G3CZQ7_CAPCH)	1.06873	1.23219
Solyc03g119260	Core-2 i-branching beta-n-acetylglucosaminyltransferase family protein (AHRD V3.3 *** A0A2K3MN76_TRIPR)	2.62332	2.72878
Solyc03g119910	Le3OH-23b-hydroxylase	2.62332	4.05071
Solyc03g120260	"Coatomer subunit beta (AHRD V3.3 *-* A0A1Q3BXD5_CEPFO)"	1.03836	1.46575
Solyc03g120890	GATA transcription factor (AHRD V3.3 *** K4BMN8_SOLLC)	1.0096	1.27527
Solyc03g121010	Unknown protein	1.08898	1.29066
Solyc03g121090	BnaC02g12160D protein (AHRD V3.3 *-* A0A078HTB1_BRANA)	1.38046	1.19375
Solyc03g121340	Unknown protein	1.03836	1.14382
Solyc03g121540	beta-galactosidase 3	1.00871	1.31429
Solyc03g123460	DUF581 domain-containing protein (AHRD V3.3 *** A0A1Q3D286_CEPFO)	1.03836	1.61331
Solyc03g123510	GDSL esterase/lipase 5-like (AHRD V3.3 *-* A0A1U8G673_CAPAN)	1.26075	1.14382
Solyc04g005320	MADS box transcription factor (AHRD V3.3 *** Q8L5F3_DAUCA)	1.52378	1.52233
Solyc04g005800	Homeobox-leucine zipper protein HOX16 (AHRD V3.3 *** A0A1U8EXU3_CAPAN)	1.37277	2.26412
Solyc04g006970	Phosphoenolpyruvate carboxylase (AHRD V3.3 *** A6YM33_RICCO)	1.06389	1.05071
Solyc04g007000	AP2/B3 transcription factor family protein (AHRD V3.3 *** A0A2U1MEM3_ARTAN)	2.11928	1.08724
Solyc04g007240	Adenylate isopentenyltransferase (AHRD V3.3 *** A0A2G3B611_CAPCH)	1.03836	1.14382
Solyc04g007650	1-phosphatidylinositol-3-phosphate 5-kinase-like protein (AHRD V3.3 *** A0A2K3P1Y5_TRIPR)	1.02801	1.46575
Solyc04g150103	Sn-1 protein (AHRD V3.3 *-* Q42393_CAPAN)	1.03836	2.14382
Solyc04g008940	GRAM domain-containing protein (AHRD V3.3 *** A0A1Q3B313_CEPFO)	1.32786	1.29582
Solyc04g008970	GEM-like protein 6 (AHRD V3.3 *** A0A2G3CEM1_CAPCH)	1.84571	2.84426
Solyc04g009457	Unknown protein	1.77532	2.14382
Solyc04g009480	mediator of RNA polymerase II transcription subunit 15a isoform X2 (AHRD V3.3 --* XP_004236822.1)	1.03836	2.60325
Solyc04g009910	Phosphoenolpyruvate carboxylase kinase (AHRD V3.3 *** Q9SDY0_SOLLC)	1.14798	1.06582
Solyc04g010140	Unknown protein	1.03836	1.60325
Solyc04g010285	Plant protein 1589 of Uncharacterized protein function (AHRD V3.3 *** A0A061FM19_THECC)	1.07488	1.63978
Solyc04g011670	Transcription factor TGA7 (AHRD V3.3 *** A0A1U8GLI3_CAPAN)	1.03836	1.62381
Solyc04g011890	Disease resistance protein (AHRD V3.3 *-* A0A2U1N8H9_ARTAN)	1.03836	1.72878
Solyc04g012185	Receptor-like protein kinase (AHRD V3.3 *-* A0A2R6Q6W2_ACTCH)	1.03836	1.46575
Solyc04g014520	transmembrane protein 45B-like (AHRD V3.3 *** A0A2I4DQK0_9ROSI)	1.36028	1.95118
Solyc04g014540	Zinc finger protein 3 (AHRD V3.3 *** A0A2G2XAC6_CAPBA)	1.14527	1.11581
Solyc04g014690	MAP kinase kinase kinase 32	2.15383	2.2593
Solyc04g014750	transmembrane protein (AHRD V3.3 *** AT1G12064.1)	1.36028	1.84426
Solyc04g040220	BTB/POZ ankyrin repeat protein (AHRD V3.3 *** G3LSH3_LOTJA)	1.51229	1.61775
Solyc04g040090	Strictosidine synthase-like protein (AHRD V3.3 *** A7WPL3_TOBAC)	2.03836	1.14382
Solyc04g026020	Sieve element occlusion b (AHRD V3.3 *** E2FKJ9_9SOLN)	1.03836	2.46575
Solyc04g025930	Arid/bright DNA-binding domain-containing protein (AHRD V3.3 *-* A0A2K3NLD4_TRIPR)	1.02108	1.14382
Solyc04g025820	Disease resistance protein (AHRD V3.3 *-* A0A200PUC6_9MAGN)	2.62332	1.14382
Solyc04g025287	Retrovirus-related Pol polyprotein from transposon TNT 1-94 (AHRD V3.3 *-* A0A2K3LF16_TRIPR)	2.20828	1.95118
Solyc04g024963	Transposase (AHRD V3.3 *-* F8UTT6_SOLDE)	1.62332	1.14382
Solyc04g024840	GDSL esterase/lipase (AHRD V3.3 *** A0A2R6QF80_ACTCH)	2.13789	2.19445
Solyc04g024730	Unknown protein	2.03836	2.95118
Solyc04g045540	Protein TIC 214 (AHRD V3.3 *** K4EQH9_DATST)	1.17586	1.14382
Solyc04g050710	Unknown protein	1.17586	1.62925
Solyc04g050990	F-box domain, Phloem protein 2-like protein (AHRD V3.3 *** A0A2U1PQ05_ARTAN)	2.43067	2.66738
Solyc04g051187	Histone-lysine N-methyltransferase ASHR2 (AHRD V3.3 *-* A0A1U8G5V4_CAPAN)	1.45339	1.14382
Solyc04g051246	Cytochrome P450 (AHRD V3.3 *-* A0A2U1KSJ9_ARTAN)	1.03836	1.03691
Solyc04g056420	Peroxidase (AHRD V3.3 *** K4BSU0_SOLLC)	1.62332	1.14382
Solyc04g056717	Unknown protein	1.03836	2.95118
Solyc04g056723	Unknown protein	1.26075	1.43333
Solyc04g070960	Dof zinc finger protein DOF1.2 (AHRD V3.3 *** A0A2G2XV69_CAPAN)	1.26075	1.72878
Solyc04g070970	ABC transporter G family member 27 (AHRD V3.3 *** A0A2G3CMS7_CAPCH)	2.15383	2.2593
Solyc04g150162	Vacuolar iron transporter-like protein 4 (AHRD V3.3 *** A0A2G3CN36_CAPCH)	2.03836	2.46575
Solyc04g071265	protein FAR1-RELATED SEQUENCE 5-like (AHRD V3.3 *** A0A2I4FDV7_9ROSI)	1.03836	1.88079
Solyc04g071520	Transcription elongation factor (TFIIS) family protein (AHRD V3.3 *** A0A1P8BE77_ARATH)	1.03836	1.14382
Solyc04g071920	Protein kinase-like domain-containing protein (AHRD V3.3 *** A0A2U1LLK8_ARTAN)	2.84571	1.14382
Solyc04g072460	Transcription factor TGA7 (AHRD V3.3 *** A0A2G2WZD9_CAPBA)	1.02386	1.00776
Solyc04g074810	Basic helix-loop-helix (BHLH) DNA-binding superfamily protein (AHRD V3.3 *-* A0A2U1PPA1_ARTAN)	1.34155	1.93109
Solyc04g076845	Basic helix-loop-helix (BHLH) DNA-binding superfamily protein (AHRD V3.3 *-* A0A2U1PS36_ARTAN)	1.08566	1.74699
Solyc04g076950	Protein DETOXIFICATION (AHRD V3.3 *** A0A1Q3ASA7_CEPFO)	1.16305	1.09284
Solyc04g077210	Knotted 1	2.09725	2.31375
Solyc04g077240	SlBCAT6	1.84571	2.60325
Solyc04g077320	G-type lectin S-receptor-like serine/threonine-protein kinase (AHRD V3.3 *-* A0A2G3BAY7_CAPCH)	1.03836	2.31375
Solyc04g077720	Nucleobase-ascorbate transporter 6-like protein (AHRD V3.3 *** A0A2K3MYP7_TRIPR)	1.62332	1.72878
Solyc04g078140	cytochrome b5 (AHRD V3.3 *** A0A2I4FQJ5_9ROSI)	1.06389	1.14382
Solyc04g078195	Gibberellin-regulated protein (AHRD V3.3 *** K0E174_POPTO)	2.22598	2.58861
Solyc04g078460	Isoaspartyl peptidase/L-asparaginase (AHRD V3.3 *** A0A1U8GBV5_CAPAN)	1.23527	1.18597
Solyc04g078720	Subtilisin-like protease (AHRD V3.3 *** Q38708_ALNGL)	1.03836	1.36621
Solyc04g079520	Major facilitator superfamily protein (AHRD V3.3 *** A0A1P8AT47_ARATH)	1.62332	1.72878
Solyc04g079600	Homeodomain-like superfamily protein (AHRD V3.3 *-* A0A2U1M9P5_ARTAN)	3.12582	2.60325
Solyc04g079660	Cytochrome P450 (AHRD V3.3 *** A0A2U1M7T5_ARTAN)	1.03836	1.46575
Solyc04g079820	Inositol polyphosphate-related phosphatase (AHRD V3.3 *** A0A200Q277_9MAGN)	1.62332	2.95118
Solyc04g079930	Histone deacetylase complex subunit (AHRD V3.3 *** Q9C9Q1_ARATH)	1.04426	1.33202
Solyc04g080780	bell-like homeodomain protein 1	1.56887	1.67434
Solyc04g081000	Deficiens	1.84571	2.22759
Solyc04g081250	Small auxin up-regulated RNA51	1.52378	2.57678
Solyc04g081560	thaumatin-like protein (AHRD V3.3 *** A0A2I4DP68_9ROSI)	1.32786	1.14382
Solyc04g081770	GDSL esterase/lipase (AHRD V3.3 *** A0A2G2ZSP1_CAPAN)	1.03836	1.05071
Solyc04g081810	Subtilisin-like protease-like protein (AHRD V3.3 *** A0A2K3N634_TRIPR)	1.03836	2.09135
Solyc04g082910	Calvin cycle protein CP12-3, chloroplastic (AHRD V3.3 *** A0A1U8GJB3_CAPAN)	1.02414	1.41391
Solyc05g005170	Pectin lyase-like superfamily protein (AHRD V3.3 *** O22699_ARATH)	1.46642	1.38438
Solyc05g005230	Plant protein 1589 of Uncharacterized protein function (AHRD V3.3 *** A0A061EE06_THECC)	1.45339	1.36621
Solyc05g006360	Metalloendoproteinase 1 (AHRD V3.3 *** A0A1J3CBL8_NOCCA)	1.03836	1.14382
Solyc05g007870	R2R3MYB transcription factor 117	1.22818	1.53614
Solyc05g007940	LERNALX L.esculentum ribonuclease lx	1.03836	1.14382
Solyc05g007980	Sulfate transporter (AHRD V3.3 *** A1YKF8_BRASY)	1.28753	1.94327
Solyc05g008210	Plastid movement impaired protein (AHRD V3.3 *** A0A2P5FK82_TREOI)	1.03836	3.31375
Solyc05g008390	RING/FYVE/PHD zinc finger superfamily protein (AHRD V3.3 *-* A0A2U1L203_ARTAN)	1.03836	1.14382
Solyc05g008500	Protein DETOXIFICATION (AHRD V3.3 *** A0A0K9S336_SPIOL)	1.62332	2.95118
Solyc05g009430	Endonuclease 3 (AHRD V3.3 *** A0A2G3B636_CAPCH)	1.03836	2.14382
Solyc05g009560	Homologous-pairing protein 2-like protein (AHRD V3.3 *** A0A1J3FHR4_NOCCA)	1.27102	1.03135
Solyc05g009770	Zinc finger protein (AHRD V3.3 *** A0A200Q3J5_9MAGN)	1.7388	1.72878
Solyc05g010620	Pentatricopeptide repeat (AHRD V3.3 *** A0A200Q0T0_9MAGN)	1.37539	1.02518
Solyc05g011940	Cytochrome (AHRD V3.3 *** A0A1U8EYC2_CAPAN)	1.03836	1.14382
Solyc05g012000	Adenine nucleotide alpha hydrolases-like superfamily protein (AHRD V3.3 *** Q9LQB2_ARATH)	1.17586	1.28132
Solyc05g012010	RING/U-box superfamily protein (AHRD V3.3 *-* A0A2U1QNZ5_ARTAN)	1.37396	1.65839
Solyc05g056620	macrocalyx	1.36028	1.39175
Solyc05g012050	CRABS CLAW b	1.80887	1.79783
Solyc05g012350	Alpha/beta-Hydrolases superfamily protein (AHRD V3.3 *** Q6NL07_ARATH)	1.19036	1.29582
Solyc05g013330	Unknown protein	2.15383	1.55886
Solyc05g150111	Unknown protein	1.47893	1.50639
Solyc05g014000	Pectate lyase (AHRD V3.3 *** A0A2G3B8Z4_CAPCH)	1.16084	1.40228
Solyc05g015495	Glucuronoxylan 4-O-methyltransferase 1 (AHRD V3.3 *** A0A2G2VDV8_CAPBA)	1.03836	1.72878
Solyc05g015750	SEPALLATA3	1.61541	2.16728
Solyc05g018403	Sigma-B regulation protein RsbQ (AHRD V3.3 *** A0A2T0KZ78_9BURK)	1.41687	2.34545
Solyc05g018880	Amine oxidase (AHRD V3.3 *** A0A200PSW8_9MAGN)	1.03836	1.88079
Solyc05g150128	Unknown protein	1.03836	2.46575
Solyc05g021580	Serine/threonine-protein kinase TOR (AHRD V3.3 *-* A0A2G3AVJ6_CAPCH)	1.0622	1.2593
Solyc05g024160	Pyruvate dehydrogenase E1 component subunit beta (AHRD V3.3 *** A0A1U8ENS4_CAPAN)	1.91282	2.55886
Solyc05g024370	Disease resistance protein (TIR-NBS-LRR class) (AHRD V3.3 *** A0A2K3LZ69_TRIPR)	2.03836	1.72878
Solyc05g025680	Respiratory burst oxidase homolog (AHRD V3.3 *** Q84KK8_NICBE)	1.30139	1.72878
Solyc05g025790	Potassium channel AKT2 (AHRD V3.3 *-* A0A1U8F4T5_CAPAN)	1.03836	2.31375
Solyc05g026153	Retrovirus-related Pol polyprotein from transposon TNT 1-94 (AHRD V3.3 *-* A0A2K3MK10_TRIPR)	1.03836	1.14382
Solyc05g032710	Unknown protein	1.49779	1.60325
Solyc05g032650	Zinc finger transcription factor 38	1.62332	1.09802
Solyc05g039960	NHL domain protein (AHRD V3.3 *** A0A1P8BDM5_ARATH)	1.26075	1.14382
Solyc05g043400	Unknown protein	1.09725	1.36621
Solyc05g046160	Kirola (AHRD V3.3 *-* A0A2G2WRW0_CAPBA)	1.03836	1.14382
Solyc05g046270	hypothetical protein (AHRD V3.3 -** AT5G54585.1)	2.62332	2.46575
Solyc05g046290	Xyloglucan endotransglucosylase/hydrolase (AHRD V3.3 *** A0A2I4GLN4_9ROSI)	1.62332	1.72878
Solyc05g047590	Pectinesterase (AHRD V3.3 *** A0A2G3CG09_CAPCH)	1.30139	1.79152
Solyc05g048800	O-glucosyltransferase rumi-like protein (DUF821) (AHRD V3.3 *-* A0A178VAW3_ARATH)	2.03836	3.2593
Solyc05g048830	MYB transcription factor (AHRD V3.3 *-* A0A0U3IU11_MESCR)	1.36028	2.01172
Solyc05g049920	Unknown protein	1.62332	1.14382
Solyc05g050040	WRKY transcription factor 62	1.03836	1.72878
Solyc05g050220	Common plant regulatory factor 1 (AHRD V3.3 *** A0A1U8DT23_CAPAN)	2.84571	1.72878
Solyc05g051200	ethylene-responsive factor 1	2.13351	1.72878
Solyc05g051210	S-adenosyl-L-methionine-dependent methyltransferases superfamily protein (AHRD V3.3 *-* Q9M144_ARATH)	1.03836	1.46575
Solyc05g051250	Glutamine synthetase (AHRD V3.3 *** A0A1U8GYF5_CAPAN)	2.20828	2.05071
Solyc05g051350	Rhamnogalacturonate lyase (AHRD V3.3 *** A0A200QXQ6_9MAGN)	1.03836	2.31375
Solyc05g052280	Peroxidase (AHRD V3.3 *** K4C1Q9_SOLLC)	2.84571	2.72878
Solyc05g052610	Transcription factor DIVARICATA (AHRD V3.3 *** A0A1U8GX57_CAPAN)	1.20828	1.46575
Solyc05g052660	Unknown protein	1.62332	1.14382
Solyc05g052940	CASP-like protein (AHRD V3.3 *** A0A1Q3BR28_CEPFO)	1.1886	1.54116
Solyc05g052950	Regulator of chromosome condensation (RCC1) family protein (AHRD V3.3 *** Q9M2S1_ARATH)	1.27936	1.69934
Solyc05g053980	Plant resistance protein (AHRD V3.3 *-* O81136_SOLLC)	1.45339	1.36621
Solyc05g054010	Plant resistance protein (AHRD V3.3 *** O81136_SOLLC)	1.52378	1.14382
Solyc05g054030	Zinc finger protein (AHRD V3.3 *** A0A200QDS5_9MAGN)	1.05053	1.19192
Solyc05g055020	Protein LIGHT-DEPENDENT SHORT HYPOCOTYLS 5 (AHRD V3.3 *** A0A2G2WUJ9_CAPBA)	3.03836	1.46575
Solyc05g055220	ovate family protein 10	1.30139	1.40686
Solyc05g055590	lysine-specific histone demethylase 1 homolog 1 (AHRD V3.3 *** A0A2I4HTG5_9ROSI)	1.03836	1.14382
Solyc05g056410	Transcription factor (AHRD V3.3 *** A0A2U1MRD5_ARTAN)	2.99255	2.89871
Solyc05g056550	Protein kinase (AHRD V3.3 *** O65765_CRAPL)	1.03836	1.95118
Solyc06g005000	RBR-type E3 ubiquitin transferase (AHRD V3.3 *** A0A2I4EHJ4_9ROSI)	1.03836	1.14382
Solyc06g005040	ABC transporter G family member 8 (AHRD V3.3 *-* A0A2G2ZZJ3_CAPAN)	1.62332	1.88079
Solyc06g005310	Transcription factor MYB48 (AHRD V3.3 *** A0A2G2Z7N5_CAPAN)	3.03836	3.31375
Solyc06g005330	R2R3MYB transcription factor 59	1.40759	1.01829
Solyc06g005550	XH/XS domain protein (AHRD V3.3 *** A0A2K3NHW6_TRIPR)	2.24781	1.05071
Solyc06g005560	expansin9	1.06113	1.10393
Solyc06g005590	Telomere repeat-binding protein 4 (AHRD V3.3 *-* A0A2G3C540_CAPCH)	1.12344	1.17054
Solyc06g005890	DUF674 family protein (AHRD V3.3 *** A0A2K3PIU4_TRIPR)	2.07078	1.85431
Solyc06g006090	josephin protein-like protein (AHRD V3.3 *-* AT1G07300.2)	1.81596	1.50639
Solyc06g007270	Pentatricopeptide repeat (PPR) superfamily protein (AHRD V3.3 --* AT1G55630.1)	1.62332	1.14382
Solyc06g007370	6,7-dimethyl-8-ribityllumazine synthase (AHRD V3.3 *** A0A061GZ51_THECC)	2.03836	1.72878
Solyc06g007790	acidic leucine-rich nuclear phosphoprotein 32 family B protein (AHRD V3.3 *-* AT3G25130.1)	1.03836	1.59128
Solyc06g007970	Protein SULFUR DEFICIENCY-INDUCED 1 (AHRD V3.3 *** A0A1U8GXQ8_CAPAN)	1.03836	4.84426
Solyc06g008100	Unknown protein	1.03836	2.14382
Solyc06g008190	Pentatricopeptide repeat-containing protein, mitochondrial (AHRD V3.3 *** A0A2G3C427_CAPCH)	1.41032	1.48262
Solyc06g150101	Unknown protein	1.09725	1.36621
Solyc06g009840	Fumarate hydratase class II (AHRD V3.3 *-* A0A2T1B859_9BURK)	1.15383	1.55886
Solyc06g010170	Lysine ketoglutarate reductase trans-splicing protein (DUF707) (AHRD V3.3 *** A0A1P8AMP7_ARATH)	1.3945	1.40686
Solyc06g011510	40S ribosomal protein S23 (AHRD V3.3 *-* A0A2G2YMF4_CAPAN)	1.7388	1.60325
Solyc06g011580	Unknown protein	1.62332	2.05071
Solyc06g033850	Dehydration-responsive element-binding protein 2d-like (AHRD V3.3 *-* A0A2K3MMA2_TRIPR)	2.36028	2.72878
Solyc06g034390	Protein EXORDIUM-like 7 (AHRD V3.3 *** A0A2G2X692_CAPBA)	1.13789	1.58439
Solyc06g036690	Unknown protein	2.62332	2.14382
Solyc06g042990	ATPase subunit 4 (AHRD V3.3 *-* A0A0C5B288_HYONI)	1.03836	1.14382
Solyc06g048600	Response regulator 7	1.91282	1.46575
Solyc06g048930	Tomato Response regulator 16,17	1.03836	1.60325
Solyc06g049050	expansin 2	2.02994	2.31001
Solyc06g050500	abscisic acid receptor PYL4-like (AHRD V3.3 *** A0A2I4EQL0_9ROSI)	1.23475	1.60325
Solyc06g050520	dehydration responsive element binding protein 1	2.03836	3.46575
Solyc06g050790	Amino acid transporter (AHRD V3.3 *** S8CJS6_9LAMI)	1.03836	1.21421
Solyc06g051630	Phosphoinositide phospholipase C (AHRD V3.3 *** K4C5V4_SOLLC)	1.30584	1.27158
Solyc06g051800	expansin 1	1.51229	1.43333
Solyc06g052050	Heat shock protein 70 family (AHRD V3.3 *** A0A200QNK9_9MAGN)	1.03836	2.72878
Solyc06g052070	Transducin/WD40 repeat-like superfamily protein (AHRD V3.3 *** A0A2U1PL09_ARTAN)	1.14099	1.46973
Solyc06g053360	Protein ENHANCED DISEASE RESISTANCE 2-like (AHRD V3.3 *** A0A1J3DLC2_NOCCA)	1.20828	1.46575
Solyc06g053830	auxin-regulated IAA7	1.03836	1.08493
Solyc06g054310	Fantastic four-like protein (AHRD V3.3 *** A0A2K3NF15_TRIPR)	1.62332	3.05071
Solyc06g054540	E3 ubiquitin-protein ligase MIEL1-like (AHRD V3.3 *** A0A1S4BAM5_TOBAC)	1.2754	1.22724
Solyc06g059970	TPI	1.48946	1.86795
Solyc06g060450	Transmembrane emp24 domain-containing protein p24delta5 (AHRD V3.3 *** A0A2G2ZAF2_CAPAN)	1.62332	2.95118
Solyc06g060830	Homeobox-leucine zipper protein HAT2 (AHRD V3.3 *** A0A2G2WJU4_CAPBA)	1.26378	1.20611
Solyc06g061170	Mitochondrial carnitine/acylcarnitine carrier-like protein (AHRD V3.3 *** A0A2G2ZAG7_CAPAN)	1.25066	1.0342
Solyc06g062320	Flavin-containing monooxygenase (AHRD V3.3 *-* A0A2G3C7H8_CAPCH)	1.62332	2.14382
Solyc06g062640	Unknown protein	1.62332	2.46575
Solyc06g063040	2-alkenal reductase (NADP(+)-dependent) (AHRD V3.3 *** A0A1U8H4Y5_CAPAN)	1.41687	1.28132
Solyc06g063280	Zinc finger protein (AHRD V3.3 *** A0A2K3M6E5_TRIPR)	1.23917	1.28643
Solyc06g064600	Pentatricopeptide repeat-containing protein (AHRD V3.3 *** A0A1U8EK42_CAPAN)	1.36028	1.08242
Solyc06g150127	Unknown protein	1.26075	1.80679
Solyc06g065410	NAC domain-containing protein 37 (AHRD V3.3 *** A0A2G2WKG4_CAPBA)	3.03836	3.60325
Solyc06g065445	Protein SENSITIVE TO PROTON RHIZOTOXICITY 1 (AHRD V3.3 *-* A0A2G3C818_CAPCH)	1.70132	1.95118
Solyc06g065660	Protein kinase-like protein (AHRD V3.3 *** Q8LCP0_ARATH)	1.36028	1.01829
Solyc06g065790	Protein kinase-like protein (AHRD V3.3 *** Q8LCP0_ARATH)	2.36028	2.46575
Solyc06g066070	Nucleotide-sugar transporter family protein (AHRD V3.3 *** A0A2U1NGQ1_ARTAN)	2.49779	1.72878
Solyc06g084825	Cytochrome P450 (AHRD V3.3 *-* A0A200PMQ1_9MAGN)	1.36028	1.95118
Solyc06g066390	AP2-like ethylene-responsive transcription factor BBM2 (AHRD V3.3 *** A0A1U8H0S8_CAPAN)	1.43691	1.59128
Solyc06g066420	Oxidative stress 3 (AHRD V3.3 *-* A0A2K3PRT1_TRIPR)	3.03836	2.46575
Solyc06g068180	Ubiquitin system component Cue protein (AHRD V3.3 --* AT5G32440.3)	1.62332	3.31375
Solyc06g150129	Unknown protein	1.03836	2.31375
Solyc06g068270	2-oxoglutarate (2OG) and Fe(II)-dependent oxygenase superfamily protein (AHRD V3.3 *** Q9XIA5_ARATH)	1.10875	1.21421
Solyc06g068370	Unknown protein	1.26075	1.14382
Solyc06g068500	Chaperone protein DnaJ (AHRD V3.3 *** A0A2G2WQF7_CAPBA)	1.80389	2.14382
Solyc06g068680	Respiratory burst oxidase homolog (AHRD V3.3 *** Q84KK7_NICBE)	1.20828	1.14382
Solyc06g069150	hypothetical protein (AHRD V3.3 *** AT1G13360.1)	1.77532	2.80679
Solyc06g070960	ABC transporter A family member 2 (AHRD V3.3 *** A0A2G3AUS5_CAPCH)	1.45339	1.88079
Solyc06g071180	Dynein light chain (AHRD V3.3 *** Q4W5W8_VICFA)	1.23337	1.62381
Solyc06g071300	AGAMOUS-like 98 (AHRD V3.3 *-* Q9FIW6_ARATH)	1.03836	3.14382
Solyc06g071570	Protein NRT1/ PTR FAMILY 2.9 (AHRD V3.3 *** A0A2G3C9R5_CAPCH)	1.16389	1.14382
Solyc06g071780	Drought induced 19 protein-like (AHRD V3.3 *** A0A200RD12_9MAGN)	1.99771	1.83188
Solyc06g071820	BTB/POZ and TAZ domain-containing protein 1 (AHRD V3.3 *** A0A2G3BFP5_CAPCH)	1.05826	1.51305
Solyc06g072010	P-loop containing nucleoside triphosphate hydrolases superfamily protein (AHRD V3.3 *-* A0A2U1N2C4_ARTAN)	1.03836	2.46575
Solyc06g072530	CASP-like protein (AHRD V3.3 *** A0A328D0P9_9ASTE)	3.03836	3.14382
Solyc06g072940	auxin canalization protein (DUF828) (AHRD V3.3 --* AT3G22810.1)	2.36028	1.95118
Solyc06g073750	Glycosyl hydrolase family protein (AHRD V3.3 *** A0A2U1QCD6_ARTAN)	1.77532	1.76571
Solyc06g074000	Eukaryotic aspartyl protease family protein, putative (AHRD V3.3 *** A0A061GZN2_THECC)	1.09877	1.07082
Solyc06g074100	Aluminum-activated malate transporter 2 (AHRD V3.3 *** A0A2G3CBE1_CAPCH)	1.36028	1.46575
Solyc06g074320	Transcription factor TGA2 (AHRD V3.3 *** A0A2G3CAK2_CAPCH)	1.17971	1.48262
Solyc06g075480	Protein NRT1/ PTR FAMILY 2.7 (AHRD V3.3 *** A0A1U8H096_CAPAN)	1.17586	2.14382
Solyc06g075567	WUSCHEL-related homeobox 5 (AHRD V3.3 *** A0A2G2ZDR6_CAPAN)	1.26075	2.14382
Solyc06g076170	glucan endo-1,3-beta-glucosidase-like (AHRD V3.3 *** A0A2I4EV73_9ROSI)	2.03836	1.95118
Solyc06g076290	Transcription factor GRAS (AHRD V3.3 *-* A0A2U1MZM3_ARTAN)	1.30139	1.52233
Solyc06g076320	DVL (AHRD V3.3 *** A0A2U1MHP2_ARTAN)	1.17586	1.40686
Solyc06g076580	Unknown protein	1.84571	1.14382
Solyc06g076710	ELM2 domain (AHRD V3.3 *-* A0A200R4Q2_9MAGN)	1.03836	1.31375
Solyc06g076870	60S acidic ribosomal protein P0 (AHRD V3.3 *** A0A1U8H2V8_CAPAN)	1.38628	2.03489
Solyc06g082260	Laccase (AHRD V3.3 *-* A0A1U8H2F1_CAPAN)	2.36028	1.14382
Solyc06g082275	Unknown protein	1.45339	1.55886
Solyc06g082320	hypothetical protein (AHRD V3.3 *** AT1G07060.3)	2.03836	2.14382
Solyc06g082770	LOB domain-containing protein 4 (AHRD V3.3 *** A0A2G3CBT6_CAPCH)	2.62332	3.46575
Solyc06g082780	Calcium uniporter protein 5, mitochondrial (AHRD V3.3 *** A0A2G2WNX4_CAPBA)	1.24189	1.38483
Solyc06g082810	Oligoribonuclease (AHRD V3.3 *** A0A2G2ZEC5_CAPAN)	1.06302	1.2047
Solyc06g083500	Serine/threonine-protein kinase PBS1 (AHRD V3.3 *** A0A2G2WN41_CAPBA)	1.03836	1.36621
Solyc06g083650	GDSL esterase/lipase (AHRD V3.3 *** A0A2G3CC50_CAPCH)	2.49779	1.72878
Solyc06g083960	Myosin-5 (AHRD V3.3 *** A0A2G2ZEU6_CAPAN)	2.03836	1.46575
Solyc06g084320	EID1-like F-box protein 3 (AHRD V3.3 *** A0A2G2ZF18_CAPAN)	1.80389	2.21421
Solyc06g084600	Unknown protein	2.49779	1.14382
Solyc07g006380	Defensin-like protein (AHRD V3.3 *** A0A1U8HFN5_CAPAN)	1.22854	2.52121
Solyc07g006600	Protein GLUTAMINE DUMPER 3 (AHRD V3.3 *-* A0A2G2WAS7_CAPBA)	1.41508	1.81168
Solyc07g006630	Zinc finger protein CONSTANS-like 5-like (AHRD V3.3 *** A0A2K3N2C5_TRIPR)	1.27415	1.24281
Solyc07g006660	Glyoxal oxidase-related protein (AHRD V3.3 *** Q9SVX6_ARATH)	1.75456	2.29066
Solyc07g007020	Protein kinase (AHRD V3.3 *** A1YKG7_BRASY)	1.26596	1.4325
Solyc07g007240	Metallocarboxypeptidase inhibitor (AHRD V3.3 *** A0A2G3BXM1_CAPCH)	1.43067	1.53614
Solyc07g007440	RING/U-box superfamily protein (AHRD V3.3 *-* A0A2U1MSI1_ARTAN)	1.56192	1.84426
Solyc07g008205	EPIDERMAL PATTERNING FACTOR-like protein 8 (AHRD V3.3 *** A0A2I4H6E6_9ROSI),Pfam:PF17181	1.62332	2.46575
Solyc07g008390	HXXXD-type acyl-transferase family protein (AHRD V3.3 *** F4JBC7_ARATH)	1.50548	1.41391
Solyc07g008540	Zinc finger protein CONSTANS-LIKE 2 (AHRD V3.3 *-* COL2_ARATH)	1.21105	1.78159
Solyc07g008790	Protein kinase superfamily protein (AHRD V3.3 *-* A0A2U1LDS8_ARTAN)	2.03836	1.95118
Solyc07g009340	Cytochrome b561 and DOMON domain-containing protein (AHRD V3.3 *** A0A2G2Z282_CAPAN)	1.32786	1.06136
Solyc07g009437	Receptor protein kinase (AHRD V3.3 *-* Q40096_IPOTF)	1.03836	3.95118
Solyc07g014620	Small auxin up-regulated RNA63	1.62332	1.82189
Solyc07g026873	Heavy metal-associated isoprenylated plant protein 26 (AHRD V3.3 *-* A0A2G2ZMM7_CAPAN)	1.03836	2.14382
Solyc07g038110	Beta-galactosidase (AHRD V3.3 *-* A0A1Q3CBS7_CEPFO)	1.62332	2.46575
Solyc07g040960	Harbinger transposase-derived nuclease (AHRD V3.3 *** A0A200QD47_9MAGN)	1.00184	1.01338
Solyc07g041640	Growth-regulating factor 5 (AHRD V3.3 *** A0A2G3BVB3_CAPCH)	1.5164	1.81345
Solyc07g042510	Bax inhibitor 1-related (AHRD V3.3 *** A0A200RBK8_9MAGN)	2.03836	2.14382
Solyc07g044815	Serine/threonine-protein phosphatase 7 long form-like protein (AHRD V3.3 *-* A0A1J3EXQ7_NOCCA)	1.36028	1.72878
Solyc07g045080	2-alkenal reductase (NADP(+)-dependent)-like (AHRD V3.3 *** A0A2I4GX13_9ROSI)	1.05584	1.40098
Solyc07g045550	Transcriptional regulator STERILE APETALA (AHRD V3.3 *** A0A1U8GU38_CAPAN)	2.03836	1.14382
Solyc07g045590	Tracheary element differentiation-related 6 (AHRD V3.3 *** C1PGW0_ZINVI)	1.62332	2.46575
Solyc07g047745	receptor-like protein 12 (AHRD V3.3 *-* A0A1U8ETX1_CAPAN)	1.84571	1.60325
Solyc07g049150	Dicer-like 3 (AHRD V3.3 *-* B3SRQ0_PHYPA)	1.15383	1.46575
Solyc07g049320	Nucleobase-ascorbate transporter 1 (AHRD V3.3 *** A0A1U8FC42_CAPAN)	1.01105	1.18822
Solyc07g049525	Unknown protein	1.84571	1.14382
Solyc07g051920	MAP kinase kinase kinase 54	1.03836	2.95118
Solyc07g051970	BnaAnng12340D protein (AHRD V3.3 *** A0A078IU57_BRANA)	1.62332	2.01829
Solyc07g052170	Dirigent protein (AHRD V3.3 *** K4CFB6_SOLLC)	1.03836	1.72878
Solyc07g052885	Unknown protein	1.47893	1.33647
Solyc07g053240	R2R3MYB transcription factor 81	2.84571	2.95118
Solyc07g053330	Protein trichome birefringence (AHRD V3.3 *** A0A1J3I8M9_NOCCA)	1.36028	2.31375
Solyc07g053400	Unknown protein	1.30139	1.28132
Solyc07g053493	Cytochrome (AHRD V3.3 *** A0A2G2W2C1_CAPBA)	1.03836	1.82189
Solyc07g053570	Zinc finger protein MAGPIE (AHRD V3.3 *** A0A2G2Z473_CAPAN)	1.68221	1.84426
Solyc07g053640	Arabinogalactan-protein (AHRD V3.3 *-* Q41256_NICAL)	1.06226	1.34308
Solyc07g053740	Ethylene Response Factor F.4	1.23562	1.40613
Solyc07g053750	Zinc finger transcription factor 50	1.03836	2.14382
Solyc07g054170	Expansin-B1 (AHRD V3.3 *** A0A1U8HBL3_CAPAN)	1.31846	1.58981
Solyc07g054760	Wound-responsive family protein (AHRD V3.3 *** A0A2K3L288_TRIPR)	1.62332	1.81367
Solyc07g054770	Wound-responsive family protein (AHRD V3.3 *** A0A2K3L288_TRIPR)	2.43067	2.72878
Solyc07g054810	Unknown protein	1.55293	1.42393
Solyc07g150147	Protein LIGHT-DEPENDENT SHORT HYPOCOTYLS 10 (AHRD V3.3 *** A0A2G3C166_CAPCH)	1.03836	1.23128
Solyc07g055720	Heat shock protein, putative (AHRD V3.3 *** Q8LD91_ARATH)	1.62332	2.95118
Solyc07g055920	Tomato AGAMOUS-like 1	1.50784	1.90281
Solyc07g055970	Cytochrome P450 (AHRD V3.3 *** A0A200R878_9MAGN)	1.03836	1.14382
Solyc07g056360	Transcription factor PAR2 (AHRD V3.3 *** A0A1U8H7M7_CAPAN)	2.62332	3.53614
Solyc07g056570	notabilis	1.66876	1.33791
Solyc07g062345	Retrovirus-related Pol polyprotein from transposon TNT 1-94 (AHRD V3.3 *-* A0A2K3MS94_TRIPR)	1.36028	2.31375
Solyc07g062780	E3 SUMO-protein ligase MMS21 (AHRD V3.3 *** A0A2G2Z5F2_CAPAN)	1.23204	1.00466
Solyc07g062840	goblet	1.02065	1.66891
Solyc07g062980	Squamosa promoter-binding-like protein (AHRD V3.3 *** A0A078J475_BRANA)	1.15383	1.55886
Solyc07g063060	haloacid dehalogenase-like hydrolase family protein (AHRD V3.3 *-* AT5G53850.5)	2.36028	1.14382
Solyc07g063170	Unknown protein	1.37539	1.35533
Solyc07g063670	hypothetical protein (AHRD V3.3 --* AT2G20080.2)	1.62332	2.49432
Solyc07g063880	Beta-glucosidase 34 (AHRD V3.3 *** A0A2G2Z5D2_CAPAN)	1.41687	1.62925
Solyc07g064120	ABC transporter B family member 22 (AHRD V3.3 *** A0A2G2Z5W6_CAPAN)	2.03836	2.14382
Solyc07g065070	MBOAT (Membrane bound O-acyl transferase) family protein (AHRD V3.3 *** A0A2U1LYZ9_ARTAN)	1.62332	1.14382
Solyc07g065420	Protein MIZU-KUSSEI 1 (AHRD V3.3 *** A0A1U8GTQ9_CAPAN)	1.62332	2.14382
Solyc07g065540	Fasciclin-like arabinogalactan protein (AHRD V3.3 *** A0A2R6P548_ACTCH)	2.23999	2.67987
Solyc07g065610	Pkinase domain-containing protein/Lectin_legB domain-containing protein (AHRD V3.3 *-* A0A1Q3BLU0_CEPFO)	1.05721	1.21782
Solyc07g065670	Cellulose synthase-like protein E1 (AHRD V3.3 *-* A0A2G3C2E8_CAPCH)	1.13789	1.03691
Solyc08g005320	Histidinol-phosphate aminotransferase, chloroplastic (AHRD V3.3 *** A0A2G2XLG4_CAPBA)	1.41687	1.14382
Solyc08g005580	ABC transporter G family member 14 (AHRD V3.3 *** A0A2G2W3Y1_CAPBA)	1.45339	2.36621
Solyc08g006200	Transcriptional factor B3 family protein (AHRD V3.3 *-* A0A1P8AVV7_ARATH)	2.62332	1.72878
Solyc08g006210	Transcriptional factor B3 family protein (AHRD V3.3 *** A0A1P8AYS0_ARATH)	1.14527	1.35027
Solyc08g006390	Glycosyltransferase (AHRD V3.3 *-* B9VJL9_9SOLA)	1.62332	1.14382
Solyc08g007540	ACT domain-containing protein (AHRD V3.3 *** A0A1Q3BQZ1_CEPFO)	2.33381	2.17624
Solyc08g007800	SPX domain-containing protein (AHRD V3.3 *** D7MDY2_ARALL)	1.20828	1.23128
Solyc08g008015	Unknown protein	1.62332	2.55886
Solyc08g008045	Aquaporin (AHRD V3.3 *** S5ZH89_MUSAC)	1.67579	2.29582
Solyc08g008060	NAD(P)-binding Rossmann-fold superfamily protein (AHRD V3.3 *** A0A2U1PPY4_ARTAN)	2.03836	1.72878
Solyc08g008200	Cation/H(+) antiporter 18 (AHRD V3.3 *** A0A2G2W3C8_CAPBA)	1.03836	1.14382
Solyc08g008240	Protein kinase family protein (AHRD V3.3 *** Q9FGG5_ARATH)	1.62332	2.72878
Solyc08g150104	Unknown protein	1.26075	1.36621
Solyc08g008420	Mitochondrial pyruvate carrier (AHRD V3.3 *** A0A1U8GCA8_CAPAN)	2.49779	2.46575
Solyc08g014000	lipoxygenase A	1.18037	2.7121
Solyc08g014350	transmembrane protein (AHRD V3.3 *** AT5G16250.1)	1.03836	2.14382
Solyc08g014610	Aminotransferase (AHRD V3.3 *** D2KZ08_WHEAT)	2.84571	1.72878
Solyc08g016160	cation/H(+) antiporter 15-like (AHRD V3.3 *** A0A2I4GL35_9ROSI)	1.30139	1.52233
Solyc08g016720	9-cis-epoxycarotenoid dioxygenase2	2.10875	2.54071
Solyc08g016800	Calcineurin B-like protein (AHRD V3.3 *-* A9Q116_MAIZE)	1.36028	1.60325
Solyc08g036570	Glutaredoxin (AHRD V3.3 *** A0A2G9H0A3_9LAMI)	1.03836	1.14382
Solyc08g045880	Unknown protein	1.03836	3.14382
Solyc08g044510	Beta-glucosidase (AHRD V3.3 *** F8R893_9MAGN)	1.49779	2.31375
Solyc08g044390	Fasciclin-like arabinogalactan protein (AHRD V3.3 *-* A0A2K3P4N3_TRIPR)	1.49779	1.14382
Solyc08g044305	receptor-like protein kinase (AHRD V3.3 *-* A0A1U7WU94_NICSY)	1.03836	1.72878
Solyc08g042010	Exostosin-like (AHRD V3.3 *** A0A200R599_9MAGN)	1.03836	1.72878
Solyc08g022240	phospholipase A1-Igamma1, chloroplastic (AHRD V3.3 *** A0A2I4GUV8_9ROSI)	1.79735	1.69131
Solyc08g021880	Ankyrin repeat family protein (AHRD V3.3 *-* F8WLB2_CITUN)	1.23766	1.34313
Solyc08g028930	"DNA-directed RNA polymerase subunit beta (AHRD V3.3 *-* I6N947_DATST)"	1.03836	1.14382
Solyc08g028700	Unknown protein	1.84571	1.95118
Solyc08g059740	P-loop containing nucleoside triphosphate hydrolases superfamily protein (AHRD V3.3 *-* F4INW4_ARATH)	1.03836	1.14382
Solyc08g061130	Transcription factor HY5 (AHRD V3.3 *** A0A1U8E2N7_CAPAN)	1.0698	1.10667
Solyc08g065380	Transcription factor MYB1R1 (AHRD V3.3 *** A0A2I0WJG7_9ASPA)	1.03836	1.72878
Solyc08g065420	bell-like homeodomain protein 4	1.1573	1.61955
Solyc08g066510	GATA transcription factor (AHRD V3.3 *** K4CLM7_SOLLC)	1.7388	1.72878
Solyc08g066650	Carotenoid Cleavage Dioxygenase 8	2.36028	2.72878
Solyc08g066890	bark storage protein A-like (AHRD V3.3 *** A0A2I4E5T4_9ROSI)	1.903	1.95425
Solyc08g066900	Phosphorylase superfamily protein (AHRD V3.3 *-* A0A2U1QDE8_ARTAN)	2.36028	2.46575
Solyc08g066920	ADP,ATP carrier protein (AHRD V3.3 *-* A0A2G2Y8J4_CAPAN)	1.08566	1.14382
Solyc08g066923	bark storage protein A-like (AHRD V3.3 *** A0A2I4HS28_9ROSI)	2.49779	3.08242
Solyc08g066927	Retrovirus-related Pol polyprotein from transposon TNT 1-94 (AHRD V3.3 *-* A0A2K3LWA1_TRIPR)	2.03836	2.46575
Solyc08g066930	Nucleoside phosphorylase (AHRD V3.3 *-* A0A2U1MN31_ARTAN)	1.7388	1.95118
Solyc08g066990	Potassium channel AKT1 (AHRD V3.3 *** A0A2G3CSD6_CAPCH)	1.03836	1.72878
Solyc08g067230	MADS-box transcription factor (AHRD V3.3 *** F1T120_9ERIC)	1.69967	1.83943
Solyc08g067405	Serine/threonine-protein kinase MAK (AHRD V3.3 *-* A0A2G2XMD0_CAPBA)	1.62332	1.14382
Solyc08g067796	Leucine-rich repeat receptor-like protein kinase (AHRD V3.3 *-* A0A2R6RNV3_ACTCH)	1.49779	2.23128
Solyc08g067980	polyamine-modulated factor 1-binding protein (AHRD V3.3 *** AT5G25570.2)	1.62332	1.14382
Solyc08g068160	Flavin-containing monooxygenase (AHRD V3.3 *** D2IGV1_SOLLC)	1.03836	1.59839
Solyc08g068190	Aldehyde dehydrogenase (AHRD V3.3 *** A0A2U1M8J4_ARTAN)	1.11636	1.43333
Solyc08g068480	Auxin-responsive GH3 family protein (AHRD V3.3 *-* A0A2U1MRW5_ARTAN)	1.08368	1.48405
Solyc08g068490	Auxin-responsive GH3 family protein (AHRD V3.3 *** A0A2U1MRW5_ARTAN)	1.54515	1.73789
Solyc08g068850	proton pump-interactor 1-like (AHRD V3.3 *-* A0A2I4H3B3_9ROSI)	1.62332	3.14382
Solyc08g075120	Rop guanine nucleotide exchange factor 14 (AHRD V3.3 *** A0A2G3AG82_CAPAN)	1.09478	1.44672
Solyc08g075140	zinc finger BED domain-containing protein RICESLEEPER 2-like (AHRD V3.3 *** A0A2I4DNF9_9ROSI)	1.03836	1.14382
Solyc08g075230	Late embryogenesis abundant protein (AHRD V3.3 *** Q9FH78_ARATH)	1.19036	1.67434
Solyc08g075240	Long-chain-alcohol oxidase (AHRD V3.3 *** A0A2G3C0E1_CAPCH)	1.02043	1.1527
Solyc08g075280	AT4g19390/T5K18_170 (AHRD V3.3 *-* Q94JM4_ARATH)	1.19951	1.25728
Solyc08g075430	ABC transporter G family member 14 (AHRD V3.3 *** A0A2G3AG23_CAPAN)	1.18903	1.70655
Solyc08g075500	Pentatricopeptide repeat-containing protein (AHRD V3.3 *** A0A2K3N651_TRIPR)	1.03836	1.49174
Solyc08g075880	Heavy metal-associated isoprenylated plant protein (AHRD V3.3 *** A0A2R6PHP1_ACTCH)	1.62332	1.14382
Solyc08g076080	Xyloglucan endotransglucosylase/hydrolase (AHRD V3.3 *** A0A2G3DCR6_CAPCH)	1.36028	1.46575
Solyc08g076190	protein dimerization (AHRD V3.3 *-* AT5G45610.1)	1.12881	1.10947
Solyc08g150145	Unknown protein	2.84571	2.46575
Solyc08g077100	RING/U-box superfamily protein (AHRD V3.3 *** A0A2U1QFX7_ARTAN)	1.03836	2.21421
Solyc08g077330	Expansin-like B1 (AHRD V3.3 *** A0A2G3DCC1_CAPCH)	1.03836	1.14382
Solyc08g077810	Cationic amino acid transporter (AHRD V3.3 *-* S8DTC6_9LAMI)	1.03836	2.95118
Solyc08g078030	Transferase domain-containing protein (AHRD V3.3 *** A0A1Q3BID0_CEPFO)	1.80389	1.82189
Solyc08g078180	Ethylene Response Factor A.1	2.62332	1.72878
Solyc08g078190	Ethylene-responsive transcription factor 5 (AHRD V3.3 *** A0A2G2XL45_CAPBA)	1.83482	1.24167
Solyc08g078420	Ethylene-responsive transcription factor (AHRD V3.3 *** A0A2G3AF14_CAPAN)	1.36028	2.60325
Solyc08g079050	Transcription factor TGA like domain (AHRD V3.3 *** A0A200QXI2_9MAGN)	1.30139	1.28132
Solyc08g079080	Lycopersicon esculentum invertase 9	2.03836	1.72878
Solyc08g079270	R2R3MYB transcription factor 42	2.62332	1.72878
Solyc08g079780	Cupredoxin (AHRD V3.3 *-* A0A2U1Q6A3_ARTAN)	2.36028	1.14382
Solyc08g080950	RlpA-like double-psi beta-barrel domain-containing protein (AHRD V3.3 *** A0A2U1M803_ARTAN)	1.62332	1.72878
Solyc08g080990	Unknown protein	1.80389	2.40686
Solyc08g081360	PLAC8 family protein (AHRD V3.3 *** A0A2U1LM31_ARTAN)	2.36028	2.72878
Solyc08g081590	Meiotic recombination protein SPO11-2 (AHRD V3.3 *** A0A2G3DAR1_CAPCH)	1.62332	1.72878
Solyc08g081710	membrane-associated kinase regulator (AHRD V3.3 *** AT1G64080.1)	1.12753	1.32553
Solyc08g082160	subtilisin-like serine protease 3 (AHRD V3.3 --* AT2G19170.2)	1.0622	1.20271
Solyc08g082353	Unknown protein	1.62332	3.31375
Solyc08g082470	Late embryogenesis abundant (LEA) hydroxyproline-rich glycoprotein family (AHRD V3.3 *** Q9T0A8_ARATH)	1.26075	1.46575
Solyc08g082550	F-box protein (AHRD V3.3 *-* A0A2K3P6V3_TRIPR)	2.36028	2.46575
Solyc08g082640	Cellulose synthase (AHRD V3.3 *** A0A200QCL6_9MAGN)	1.62332	3.10159
Solyc08g082670	Cellulose synthase (AHRD V3.3 *** A0A200QCL6_9MAGN)	1.34361	2.1644
Solyc09g005020	hypothetical protein (DUF688) (AHRD V3.3 *** AT3G51760.4)	1.62332	1.14382
Solyc09g005840	Exocyst subunit Exo70 family protein (AHRD V3.3 *** A0A2G2YQH8_CAPAN)	1.62332	1.14382
Solyc09g005890	centrosomal protein of 135 kDa-like protein (AHRD V3.3 *-* AT2G37370.3)	2.36028	1.95118
Solyc09g007520	Peroxidase (AHRD V3.3 *** K4CQE1_SOLLC)	1.96436	1.28132
Solyc09g007800	acyl-CoA-binding domain protein (AHRD V3.3 *-* AT2G37195.2)	1.03836	1.46575
Solyc09g007980	Unknown protein	2.84571	1.14382
Solyc09g008083	Glycosyltransferase (AHRD V3.3 *-* A0A1Q3B407_CEPFO)	1.03836	1.14382
Solyc09g008175	SAUR-like auxin-responsive protein family (AHRD V3.3 *** A0A2U1NT85_ARTAN)	1.03836	1.72878
Solyc09g008320	Xyloglucan endotransglucosylase/hydrolase (AHRD V3.3 *** A0A1U8EG04_CAPAN)	1.08782	1.73992
Solyc09g009250	Trihelix transcription factor GTL1 (AHRD V3.3 *** A0A2G2VWZ1_CAPBA)	1.43691	1.38483
Solyc09g009280	Fructose-bisphosphate aldolase (AHRD V3.3 *-* A0A2G3BIS8_CAPCH)	2.36028	2.46575
Solyc09g009410	Transducin/WD40 repeat-like superfamily protein (AHRD V3.3 *** A0A1P8B6P4_ARATH)	1.26075	1.72878
Solyc09g009550	Alpha/beta-Hydrolases superfamily protein (AHRD V3.3 *** A0A2U1QP59_ARTAN)	1.47893	1.98032
Solyc09g009620	protein LITTLE ZIPPER 3 (AHRD V3.3 *** XP_010325915.1)	2.36028	3.05071
Solyc09g009900	Unknown protein	1.17162	1.52947
Solyc09g010210	endo-1,4-beta-glucanase precursor (Cel2)	1.07531	1.3785
Solyc09g010960	WRKY transcription factor 49	1.39199	2.2593
Solyc09g011350	protein MIZU-KUSSEI 1-like (AHRD V3.3 *** A0A2I4DSR5_9ROSI)	1.03836	1.55886
Solyc09g014215	8-amino-7-oxononanoate synthase (AHRD V3.3 *** AT3G09050.1)	1.07632	1.01303
Solyc09g014220	Major facilitator superfamily protein (AHRD V3.3 *** A0A1P8AP16_ARATH)	1.84571	1.46575
Solyc09g015630	Chlorophyllide a oxygenase, chloroplastic (AHRD V3.3 *-* A0A2G2WY32_CAPBA)	1.45339	1.14382
Solyc09g015780	Unknown protein	1.03836	2.14382
Solyc09g018490	G-type lectin S-receptor-like serine/threonine-protein kinase (AHRD V3.3 *** A0A1J3KAA6_NOCCA)	1.06584	1.44338
Solyc09g037060	Alcohol dehydrogenase 2 (AHRD V3.3 --* ADH2_SOLLC)	1.62332	1.72878
Solyc09g055660	Bromodomain domain-containing protein (AHRD V3.3 *** A0A1Q3BAB8_CEPFO)	2.36028	2.46575
Solyc09g056222	AP-2 complex subunit alpha (AHRD V3.3 *-* A0A2G2VQ36_CAPBA)	1.09725	1.41684
Solyc09g150126	Unknown protein	1.10875	1.14382
Solyc09g057680	receptor-like kinase TMK4 (AHRD V3.3 *** A0A2G2YRX1_CAPAN)	1.12582	1.39175
Solyc09g059240	Cytochrome P450 (AHRD V3.3 *** A0A2U1Q1Z2_ARTAN)	1.70132	1.52848
Solyc09g059245	Unknown protein	2.36028	1.72878
Solyc09g059250	Unknown protein	1.03836	1.40686
Solyc09g059460	membrane protein of ER body-like protein (AHRD V3.3 *-* A0A2I4FK95_9ROSI)	2.43067	2.72878
Solyc09g059670	Alpha/beta hydrolase family protein (AHRD V3.3 *** Q8RX69_ARATH)	1.15383	1.80679
Solyc09g061240	Histone-lysine N-methyltransferase MLL (AHRD V3.3 *-* A0A1D1ZJ99_9ARAE)	1.03836	1.14382
Solyc09g061890	Pectate lyase (AHRD V3.3 *** A0A2G2VZE8_CAPBA)	1.02974	1.34396
Solyc09g064310	WD repeat-containing protein 26 (AHRD V3.3 *** A0A1J3IS25_NOCCA)	1.27936	1.20795
Solyc09g064815	Unknown protein	1.26075	1.36621
Solyc09g065040	Cysteine-rich receptor-like protein kinase (AHRD V3.3 *-* A0A2K3KZ48_TRIPR)	1.34092	1.55886
Solyc09g065100	bHLH transcription factor 150	1.20828	1.37648
Solyc09g065140	Fantastic four-like protein (AHRD V3.3 *** A0A2K3NF15_TRIPR)	2.62332	2.46575
Solyc09g065390	DUF581 domain-containing protein (AHRD V3.3 *** A0A1Q3D4G2_CEPFO)	1.03836	1.55886
Solyc09g065660	Heat shock transcription factor (AHRD V3.3 *-* A0A1Y1I763_KLENI)	1.635	3.63802
Solyc09g065670	Protein indeterminate-domain 12 (AHRD V3.3 *** A0A2G2X5Z0_CAPBA)	1.28628	1.57009
Solyc09g065800	3-ketoacyl-CoA synthase (AHRD V3.3 *** A0A2U1NFY7_ARTAN)	2.58268	2.72878
Solyc09g066405	Prolyl oligopeptidase family protein (AHRD V3.3 *-* A0A2U1MSY8_ARTAN)	2.03836	2.14382
Solyc09g025280	protein LIGHT-DEPENDENT SHORT HYPOCOTYLS 3-like (AHRD V3.3 *** A0A2I4HVR1_9ROSI)	1.45339	1.36621
Solyc09g072590	actin-depolymerizing factor (AHRD V3.3 *** A0A2I4EMY6_9ROSI)	3.62332	3.31375
Solyc09g072595	Unknown protein	1.49779	1.14382
Solyc09g072700	Peroxidase (AHRD V3.3 *** K4CUU6_SOLLC)	2.01564	2.2731
Solyc09g073030	Unknown protein	2.03836	2.72878
Solyc09g074350	phosphopantothenoylcysteine decarboxylase subunit VHS3 (AHRD V3.3 -** XP_020426366.1)	2.20828	2.14382
Solyc09g074630	BTB domain-containing protein/NPH3 domain-containing protein (AHRD V3.3 *** A0A1Q3CT76_CEPFO)	1.17586	1.55886
Solyc09g074780	Protein indeterminate-domain 2 (AHRD V3.3 *** A0A1U8G2Y2_CAPAN)	2.36028	2.14382
Solyc09g075700	Alpha/beta-Hydrolases superfamily protein (AHRD V3.3 *** A0A2U1KC75_ARTAN)	1.03836	1.72878
Solyc09g082190	DUF1677 domain-containing protein (AHRD V3.3 *** A0A1Q3CNW8_CEPFO)	3.20828	3.46575
Solyc09g082210	DUF581 domain-containing protein (AHRD V3.3 *** A0A1Q3DCU3_CEPFO)	1.0543	1.85654
Solyc09g082430	protein RDM1-like (AHRD V3.3 *** A0A1U7VRZ0_NICSY)	1.03836	1.14382
Solyc09g082620	EPIDERMAL PATTERNING FACTOR-like protein 6 (AHRD V3.3 *** A0A2G2ZV72_CAPAN)	1.00921	1.99182
Solyc09g082660	Caffeoyl-CoA O-methyltransferase (AHRD V3.3 *** Q2YHM9_PLAMJ)	1.77532	2.03691
Solyc09g083030	inactive protein RESTRICTED TEV MOVEMENT 1-like (AHRD V3.3 *** A0A1S3ZEZ8_TOBAC)	1.41687	1.14382
Solyc09g083120	Acylamino-acid-releasing enzyme (AHRD V3.3 *** A0A1J3FLE9_NOCCA)	1.27398	1.43755
Solyc09g084460	Protease inhibitor I (AHRD V3.3 *** Q07459_SOLTU)	1.17586	2.28132
Solyc09g089790	2-oxoglutarate (2OG) and Fe(II)-dependent oxygenase superfamily protein (AHRD V3.3 *** O80850_ARATH)	1.62332	1.14382
Solyc09g089930	ethylene responsive factor E.2	2.36028	1.72878
Solyc09g090360	phosphate transporter PHO1-like (AHRD V3.3 *** A0A2I4DLD0_9ROSI)	1.26075	1.14382
Solyc09g090385	glycine-rich cell wall structural protein (AHRD V3.3 *-* XP_019071134.1)	1.62332	1.72878
Solyc09g090685	Unknown protein	1.49779	1.14382
Solyc09g091550	S-adenosyl-L-methionine-dependent methyltransferases superfamily protein (AHRD V3.3 *** A0A2U1PMX3_ARTAN)	1.15554	1.97943
Solyc09g091770	Unknown protein	2.03836	1.72878
Solyc09g092150	Pentatricopeptide repeat-containing protein (AHRD V3.3 *** A0A2G3D110_CAPCH)	1.52378	1.62925
Solyc09g097810	SAR8.2 protein (AHRD V3.3 *** Q947G5_CAPAN)	1.03836	2.46575
Solyc09g098770	Geraniol 8-hydroxylase (AHRD V3.3 *** A0A2G3CQY8_CAPCH)	1.62332	1.14382
Solyc09g098060	Ankyrin repeat (AHRD V3.3 *-* A0A200PSP7_9MAGN)	1.03836	1.14382
Solyc09g098420	Leucine-rich repeat receptor protein kinase MSP1 (AHRD V3.3 *** A0A2G2V6J8_CAPBA)	1.68605	1.23693
Solyc09g098604	Unknown protein	2.62332	1.14382
Solyc10g006660	Calcium-binding protein PBP1 (AHRD V3.3 *** A0A1U8EDM6_CAPAN)	1.16709	1.19113
Solyc10g006700	Calcium-binding protein PBP1 (AHRD V3.3 *** A0A1U8EDM6_CAPAN)	1.04184	1.15424
Solyc10g006920	CBS domain (AHRD V3.3 *** A0A200QRX2_9MAGN)	2.10249	2.87421
Solyc10g007220	TPR repeat-containing thioredoxin TTL1 (AHRD V3.3 *** A0A2G2Z4X4_CAPAN)	2.62332	1.14382
Solyc10g007490	transmembrane protein (AHRD V3.3 *** AT3G14760.1)	1.03836	2.14382
Solyc10g007510	Carbohydrate-binding X8 domain superfamily protein (AHRD V3.3 *** F4IA92_ARATH)	1.03836	3.72878
Solyc10g007750	Plant basic secretory protein (BSP) family protein (AHRD V3.3 *** A0A2U1KY39_ARTAN)	1.45339	1.14382
Solyc10g007830	Leucine-rich repeat family protein (AHRD V3.3 *** D7LJD1_ARALL)	2.31846	2.64632
Solyc10g007860	Cytochrome P450 (AHRD V3.3 *** A0A200PPF3_9MAGN)	2.2295	2.60325
Solyc10g008000	Protein LIGHT-DEPENDENT SHORT HYPOCOTYLS 6 (AHRD V3.3 *** A0A2G3BC27_CAPCH)	1.62332	2.46575
Solyc10g008440	Expansin-B3 (AHRD V3.3 *** A0A2G3BCT4_CAPCH)	2.30139	1.72878
Solyc10g008780	TCP transcription factor 30	1.08142	1.22871
Solyc10g009540	Bifunctional polymyxin resistance protein, ArnA (AHRD V3.3 *** A0A2U1QHU7_ARTAN)	1.36028	1.95118
Solyc10g009580	Glycosyltransferase (AHRD V3.3 *** A0A2I4F8D3_9ROSI)	1.83672	2.19011
Solyc10g011910	WRKY transcription factor 25	1.77532	1.96485
Solyc10g011950	chromodomain-helicase-DNA-binding protein 5-like (AHRD V3.3 *-* XP_010326988.1)	1.54086	1.14382
Solyc10g019170	Unknown protein	1.26075	1.32439
Solyc10g038045	Retrovirus-related Pol polyprotein from transposon TNT 1-94 (AHRD V3.3 *-* A0A2K3MN99_TRIPR)	2.03836	1.14382
Solyc10g062210	Unknown protein	1.45339	1.55886
Solyc10g044535	ATP synthase subunit b, chloroplastic (AHRD V3.3 *** I6N943_DATST)	1.45339	1.88079
Solyc10g044690	Annexin (AHRD V3.3 *** K4CZJ0_SOLLC)	2.36028	3.31375
Solyc10g045240	Beta-glucosidase (AHRD V3.3 *** F8R893_9MAGN)	1.35095	1.89006
Solyc10g046920	Unknown protein	2.40759	2.80679
Solyc10g047030	LEXYL1	1.20828	1.57678
Solyc10g047500	Glycosyltransferase AER61, uncharacterized (AHRD V3.3 *** A0A2U1P1L5_ARTAN)	1.62332	2.14382
Solyc10g048005	Retrovirus-related Pol polyprotein from transposon TNT 1-94 (AHRD V3.3 *-* A0A2K3MN99_TRIPR)	1.62332	1.14382
Solyc10g049560	Pheophytinase, chloroplastic (AHRD V3.3 *-* A0A2G3AKP9_CAPAN)	1.36028	2.31375
Solyc10g049660	Phototropic-responsive NPH3 family protein (AHRD V3.3 *** A0A2U1N5P4_ARTAN)	1.20828	1.14382
Solyc10g150127	ABC transporter D family member 1 (AHRD V3.3 *-* A0A1U8F2E2_CAPAN)	1.03836	1.14382
Solyc10g050970	Ethylene Response Factor D.4	2.84571	1.14382
Solyc10g051230	LOW QUALITY PROTEIN: receptor-like protein 12 (AHRD V3.3 *-* A0A1U8F0F2_CAPAN)	1.62332	1.14382
Solyc10g052603	Zinc finger BED domain-containing protein RICESLEEPER 2 (AHRD V3.3 *-* A0A2U1KTK1_ARTAN)	1.03836	1.1713
Solyc10g052716	Transposase, MuDR, MULE transposase domain protein (AHRD V3.3 *-* A0A2U1N7R9_ARTAN)	3.36028	4.05071
Solyc10g054900	Proline-rich protein (AHRD V3.3 *** Q9M6T7_NICGL)	1.26075	1.14382
Solyc10g055730	HXXXD-type acyl-transferase family protein (AHRD V3.3 *-* A0A2K3L8P7_TRIPR)	2.26075	2.80679
Solyc10g076390	BES1/BZR1-like protein 1 (AHRD V3.3 *** A0A2G3BEC2_CAPCH)	2.36028	2.46575
Solyc10g076400	Protein trichome birefringence-like 34 (AHRD V3.3 *** A0A1U8F2S8_CAPAN)	1.62332	2.36621
Solyc10g076810	"3-5 exonuclease domain (AHRD V3.3 *** A0A200QBM5_9MAGN)"	1.36028	1.64632
Solyc10g078990	Zinc finger protein 6 (AHRD V3.3 *** A0A2G2VVT3_CAPBA)	1.62332	1.14382
Solyc10g079320	Glycosyltransferase (AHRD V3.3 *** A0A0A1WDL3_NICAT)	2.03836	1.72878
Solyc10g079460	BTB/POZ ankyrin repeat protein (AHRD V3.3 *** G3LSH3_LOTJA)	1.67062	2.31375
Solyc10g079590	Histidine-tRNA ligase (AHRD V3.3 *** A0A1I9LTH3_ARATH)	2.36028	1.95118
Solyc10g079630	P-loop containing nucleoside triphosphate hydrolases superfamily protein (AHRD V3.3 *** A0A2U1KTF4_ARTAN)	1.70132	1.31375
Solyc10g079670	zinc phosphodiesterase ELAC protein 2-like (AHRD V3.3 *** A0A1S3ZRM6_TOBAC)	1.77532	1.72878
Solyc10g079700	Two-component response regulator arr9 (AHRD V3.3 *** A0A0A1WCS3_NICAT)	1.28515	2.10564
Solyc10g079870	Cytokinin dehydrogenase 1 (AHRD V3.3 *** A0A2G3BH86_CAPCH)	2.62332	2.2593
Solyc10g081730	Protein WVD2-like 1 (AHRD V3.3 *** A0A2G3AVM2_CAPCH)	1.02325	1.06665
Solyc10g082060	ovate family protein 22	1.43067	1.14382
Solyc10g082062	Unknown protein	2.03836	2.72878
Solyc10g083060	Nuclear transport factor 2 (NTF2) family protein with RNA binding (RRM-RBD-RNP motifs) domain-containing protein (AHRD V3.3 *-* F4J8X6_ARATH)	2.03836	2.64632
Solyc10g083890	Alpha carbonic anhydrase 7 (AHRD V3.3 *** A0A2G2YMM8_CAPAN)	1.62332	1.72878
Solyc10g083940	Major facilitator superfamily (AHRD V3.3 *** A0A2U1KPS1_ARTAN)	1.39384	1.37829
Solyc10g084340	AP2-like ethylene-responsive transcription factor (AHRD V3.3 *** A0A220QTH6_9SOLA)	1.36028	1.72878
Solyc10g084430	RING/U-box superfamily protein (AHRD V3.3 *** A0A2U1Q288_ARTAN)	1.1417	1.09294
Solyc10g087035	Cytochrome (AHRD V3.3 *** A0A1U8F0H8_CAPAN)	1.62332	1.72878
Solyc10g084950	Protein NRT1/ PTR FAMILY 5.7 (AHRD V3.3 *** A0A2G2VUL0_CAPBA)	2.36028	4.53614
Solyc10g085205	Retrovirus-related Pol polyprotein from transposon TNT 1-94 (AHRD V3.3 *-* A0A2K3MS94_TRIPR)	1.52378	1.99182
Solyc10g085740	GDSL esterase/lipase (AHRD V3.3 *** A0A1U8EIK3_CAPAN)	1.31846	1.24336
Solyc10g086565	S-acyltransferase (AHRD V3.3 *** A0A2G2VTM9_CAPBA)	1.36766	1.39758
Solyc10g086600	Subtilisin-like protease-like protein (AHRD V3.3 *-* A0A2K3NVY8_TRIPR)	1.62332	1.14382
Solyc10g086720	Fructose-1,6-bisphosphatase (AHRD V3.3 *** B6TSK5_MAIZE)	1.03836	1.30136
Solyc10g005020	UvrABC system protein C (AHRD V3.3 *** A0A061DT80_THECC)	2.03836	2.95118
Solyc11g005190	WD40 repeat (AHRD V3.3 *** A0A200QUE5_9MAGN)	1.28136	1.17463
Solyc11g005675	G-type lectin S-receptor-like serine/threonine-protein kinase LECRK3 (AHRD V3.3 *-* A0A2I4EKU1_9ROSI)	1.03836	3.14382
Solyc11g006360	E3 ubiquitin-protein ligase (AHRD V3.3 *-* AT3G19990.2)	1.231	1.19445
Solyc11g006670	ovate family protein 29	1.30139	2.06982
Solyc11g006785	Unknown protein	1.58268	1.46575
Solyc11g006890	Unknown protein	1.03836	1.88079
Solyc11g007880	Self-pruning interacting protein 1 (AHRD V3.3 *** Q9FR57_SOLLC)	1.03836	1.14382
Solyc11g008140	Pectate lyase (AHRD V3.3 *** A0A2G3AZH6_CAPCH)	1.20828	1.87562
Solyc11g010940	Dof zinc finger protein (AHRD V3.3 *** A0A2K3P763_TRIPR)	1.40759	1.64632
Solyc11g011590	GEM-like protein 6 (AHRD V3.3 *** A0A2G2ZGW1_CAPAN)	1.03836	1.46575
Solyc11g011870	Protein kinase, putative, expressed (AHRD V3.3 *** D8L9R5_WHEAT)	2.03836	2.14382
Solyc11g012030	Glucan endo-1,3-beta-glucosidase 5 (AHRD V3.3 *** A0A2G3B012_CAPCH)	2.84571	1.14382
Solyc11g012600	Ribosome associated membrane protein RAMP4 (AHRD V3.3 -** AT1G27350.1)	2.36028	1.72878
Solyc11g012660	Microtubule-associated protein 70 (AHRD V3.3 *** A0A200RBU6_9MAGN)	2.84571	1.72878
Solyc11g012815	Retrovirus-related Pol polyprotein from transposon TNT 1-94 (AHRD V3.3 *-* A0A2K3N4Z1_TRIPR)	1.62332	1.72878
Solyc11g013150	Nodulation-signaling pathway 2 protein (AHRD V3.3 *** A0A2G3CLP6_CAPCH)	1.01411	1.28132
Solyc11g013300	Thaumatin-like protein (AHRD V3.3 *** A0A1J3EIZ2_NOCCA)	2.03836	2.46575
Solyc11g013310	Auxin transporter-like protein 3 (AHRD V3.3 *** A0A2G2ZP08_CAPAN)	1.6356	1.54492
Solyc11g013450	hypothetical protein (AHRD V3.3 *** AT1G21830.1)	1.30139	1.72878
Solyc11g018623	Retrovirus-related Pol polyprotein from transposon TNT 1-94 (AHRD V3.3 *-* A0A2K3MN99_TRIPR)	1.62332	1.36621
Solyc11g018750	Unknown protein	1.22278	1.43928
Solyc11g020245	Unknown protein	1.03836	3.14382
Solyc11g020955	Unknown protein	1.03836	1.72878
Solyc11g021020	Proteinase inhibitor type-2 (AHRD V3.3 *-* A0A2G2V3L7_CAPBA)	1.62332	1.14382
Solyc11g028080	transmembrane protein (AHRD V3.3 --* AT1G57765.2)	1.13789	1.33647
Solyc11g045640	TCP transcription factor 1 (AHRD V3.3 *** G3BGU2_SOLLC)	1.36028	1.46575
Solyc11g044220	Unknown protein	2.84571	1.14382
Solyc11g040080	Protein Ycf2 (AHRD V3.3 *-* A0A2G2W5B4_CAPBA)	1.03836	1.14382
Solyc11g061980	Unknown protein	1.03836	1.72878
Solyc11g065310	Unknown protein	2.03836	1.14382
Solyc11g065420	Unknown protein	1.03836	1.00632
Solyc11g065650	12-oxophytodienoate reductase 1 (AHRD V3.3 *-* A0A2G3BQL3_CAPCH)	3.36028	3.31375
Solyc11g066160	Histone H4 (AHRD V3.3 *-* A0A2P6TCF4_CHLSO)	1.15383	1.16089
Solyc11g066400	Zinc finger protein (AHRD V3.3 *** A0A200R5F9_9MAGN)	1.14527	1.08724
Solyc11g066510	RING/U-box superfamily protein (AHRD V3.3 *-* A0A2U1KVX7_ARTAN)	2.91282	3.08242
Solyc11g066800	GABA transporter 1 (AHRD V3.3 *** A0A2G3BB89_CAPCH)	1.17586	1.99182
Solyc11g066940	hypothetical protein (AHRD V3.3 *** AT3G44716.2)	1.62332	2.46575
Solyc11g067190	Fatty acyl-CoA reductase (AHRD V3.3 *** A0A2G3BAW0_CAPCH)	1.45339	1.2593
Solyc11g068700	Unknown protein	1.36028	2.14382
Solyc11g069570	"Cytokinin riboside 5-monophosphate phosphoribohydrolase (AHRD V3.3 *** A0A2G2YHS4_CAPAN)"	1.07049	1.45269
Solyc11g071240	U-box domain-containing protein 26 (AHRD V3.3 *** A0A1J3FUP2_NOCCA)	1.14939	1.63952
Solyc11g072250	hypothetical protein (AHRD V3.3 *-* AT1G21560.6)	1.57892	1.00632
Solyc11g072670	Unknown protein	2.62332	1.72878
Solyc11g072770	WUSCHEL-related homeobox protein (AHRD V3.3 *-* A0A097I3L1_ROSCN)	2.36028	3.31375
Solyc11g072850	CCT motif protein (AHRD V3.3 *** A0A2K3PKW2_TRIPR)	1.12582	2.09802
Solyc11g073110	Protein UPSTREAM OF FLC (AHRD V3.3 *** A0A2G2VN71_CAPBA)	2.15383	1.36621
Solyc12g005020	RING/U-box superfamily protein (AHRD V3.3 *** A0A2U1MKC4_ARTAN)	1.44498	2.14382
Solyc12g006860	brassinosteroid hydroxylase	1.08275	1.4896
Solyc12g006997	Heavy metal transport/detoxification superfamily protein (AHRD V3.3 *** A0A2U1NJ85_ARTAN)	1.20828	1.31375
Solyc12g008510	hexokinase 3	1.13944	1.75187
Solyc12g008660	Zinc finger transcription factor 73	3.09725	3.20271
Solyc12g008900	cytokinin oxidase6	2.94525	3.17357
Solyc12g009240	Ethylene-responsive transcription factor (AHRD V3.3 *-* A0A2G3BP26_CAPCH)	2.12701	1.71517
Solyc12g009270	Plant invertase/pectin methylesterase inhibitor superfamily protein (AHRD V3.3 *** A0A061GSW0_THECC)	1.93144	1.42393
Solyc12g009490	ethylene-responsive transcription factor WIN1-like (AHRD V3.3 *** A0A2I4GTJ5_9ROSI)	1.49779	1.72878
Solyc12g010570	Tetraspanin (AHRD V3.3 *** A0A200Q8V3_9MAGN)	1.03836	2.72878
Solyc12g011430	Beta-lactamase-like (AHRD V3.3 *** A0A200QS30_9MAGN)	1.03836	1.36621
Solyc12g013570	Plant cadmium resistance 2, putative (AHRD V3.3 *** A0A061E1P7_THECC)	1.03836	2.14382
Solyc12g013690	Monooxygenase (AHRD V3.3 *** Q8H9C4_SOLTU)	1.13789	1.33647
Solyc12g013700	stem-specific protein TSJT1-like (AHRD V3.3 *** A0A2I4H4H1_9ROSI)	1.1696	1.60948
Solyc12g013730	Receptor-like protein (AHRD V3.3 *-* G7KCN9_MEDTR)	2.03836	1.14382
Solyc12g017880	Cytochrome b561 and DOMON domain-containing protein (AHRD V3.3 *** A0A2G3CV22_CAPCH)	1.30139	1.40686
Solyc12g019080	type I inositol polyphosphate 5-phosphatase 12-like (AHRD V3.3 *** A0A2I4G632_9ROSI)	1.33792	1.25074
Solyc12g019540	Unknown protein	1.41687	1.67987
Solyc12g077630	Unknown protein	1.03836	1.14382
Solyc12g026470	Unknown protein	1.03836	1.36621
Solyc12g062690	Unknown protein	2.03836	1.14382
Solyc12g035400	WAT1-related protein (AHRD V3.3 *** K4DE01_SOLLC)	1.03836	2.46575
Solyc12g036000	Protein Ycf2 (AHRD V3.3 *-* A0A2P1CPZ6_9GENT)	1.62332	1.72878
Solyc12g150110	Tubulin beta chain (AHRD V3.3 *-* A0A1U8EHY4_CAPAN)	1.03836	1.2593
Solyc12g040790	Phosphoethanolamine N-methyltransferase (AHRD V3.3 *** A0A2G3A318_CAPAN)	2.48982	2.66928
Solyc12g040860	glucan endo-1,3-beta-glucosidase 12-like (AHRD V3.3 *** A0A2I4GWJ6_9ROSI)	2.45339	2.64632
Solyc12g041940	O-methyltransferase, putative (AHRD V3.3 *** B9RVQ8_RICCO)	2.03836	2.72878
Solyc12g042395	Unknown protein	1.16389	1.14382
Solyc12g044170	Pvr4 (AHRD V3.3 *-* A0A1D5AHY8_CAPAN)	1.62332	1.14382
Solyc12g044310	Protein NRT1/ PTR FAMILY 1.1 (AHRD V3.3 *** A0A2G2WPC3_CAPBA)	1.69828	2.29438
Solyc12g044320	Transducin/WD40 repeat-like superfamily protein (AHRD V3.3 *** A0A2U1MAA7_ARTAN)	1.50548	2.26581
Solyc12g044360	Unknown protein	1.62332	1.46575
Solyc12g044630	Profilin (AHRD V3.3 *** A0A1U8F126_CAPAN)	1.42302	1.10318
Solyc12g044900	Protein ROOT HAIR DEFECTIVE 3 homolog (AHRD V3.3 *** A0A2G2Y8R1_CAPAN)	2.03836	1.31375
Solyc12g045037	Omega-6 fatty acid desaturase (AHRD V3.3 *** Q461Q1_HEVBR)	1.03836	2.46575
Solyc12g049612	Unknown protein	1.26075	1.36621
Solyc12g055890	2-oxoisovalerate dehydrogenase subunit alpha 2, mitochondrial (AHRD V3.3 *** A0A2G2WJC6_CAPBA)	1.62332	1.14382
Solyc12g056200	DUF604 domain-containing protein (AHRD V3.3 *** A0A1Q3C751_CEPFO)	2.17586	2.46575
Solyc12g056730	LRR receptor-like kinase (AHRD V3.3 *** A0A072VNN3_MEDTR)	1.45339	1.43333
Solyc12g087860	RING/U-box superfamily protein (AHRD V3.3 *** A0A2H1ZED7_ARATH)	1.62332	2.46575
Solyc12g087870	purine permease 3-like (AHRD V3.3 *** A0A1U8F0C1_CAPAN),Pfam:PF16913	1.03836	1.88079
Solyc12g087980	HXXXD-type acyl-transferase family protein (AHRD V3.3 *** A0A2U1KHQ7_ARTAN)	1.26075	1.14382
Solyc12g088195	Unknown protein	1.00183	1.12567
Solyc12g089290	HVA22-like protein (AHRD V3.3 *-* A0A2G2YA04_CAPAN)	1.11853	1.26247
Solyc12g089330	Calcium-dependent lipid-binding (CaLB domain) family protein (AHRD V3.3 *** A0A1P8BD17_ARATH)	2.03836	2.72878
Solyc12g094385	RING/U-box superfamily protein (AHRD V3.3 *** A0A2U1PXB9_ARTAN)	2.26075	3.14382
Solyc12g094570	inactive purple acid phosphatase-like protein (AHRD V3.3 *-* AT1G42430.2)	1.47893	1.24336
Solyc12g094690	RING/U-box superfamily protein (AHRD V3.3 *** A0A2U1LI04_ARTAN)	1.26075	1.55886
Solyc12g095750	Auxin efflux carrier (AHRD V3.3 *** A0A200PR79_9MAGN)	1.13147	1.04429
Solyc12g096480	Protein GLUTAMINE DUMPER 4 (AHRD V3.3 *** A0A2G3B4X7_CAPCH)	1.36028	2.46575
Solyc12g096790	HXXXD-type acyl-transferase family protein (AHRD V3.3 *** F4JBC7_ARATH)	1.16389	2.20795
Solyc12g098400	O-fucosyltransferase (AHRD V3.3 *** A0A2P5CHR3_PARAD)	1.62332	2.14382
Solyc12g098945	Unknown protein	1.03836	1.14382
Solyc12g099060	Disease resistance RPP13-like protein 1 (AHRD V3.3 *-* A0A2I0W0M2_9ASPA)	1.03836	1.14382
Solyc12g099070	Inositol transporter 3	1.03836	1.14382
Solyc12g099150	ATP synthase subunit beta, chloroplastic (AHRD V3.3 *-* A0A2U1KL25_ARTAN)	1.62332	1.72878
Solyc12g099630	Mitochondrial carrier protein (AHRD V3.3 *** A0A200QX10_9MAGN)	1.58584	1.35027
Solyc12g099870	receptor-like protein 12 (AHRD V3.3 *** A0A1U8F785_CAPAN)	1.62332	1.14382
Solyc01g005710	Hcr9-Avr9-hir2 (AHRD V3.3 *-* Q3T7E8_SOLHA)	-2.25932	-3.15386
Solyc01g005720	NL0D (AHRD V3.3 *** Q9ZS82_SOLLC)	-1.23345	-1.44114
Solyc01g005870	Cf-like protein (AHRD V3.3 *** A0A140GMU3_SOLLC)	-1.94228	-1.79261
Solyc01g006320	Late embryogenesis abundant (LEA) hydroxyproline-rich glycoprotein family (AHRD V3.3 *** Q9LJT9_ARATH)	-1.29048	-1.02152
Solyc01g009870	Glycerophosphodiester phosphodiesterase (AHRD V3.3 *** B6T3E4_MAIZE)	-1.769	-2.66353
Solyc01g017140	Protein Ycf2 (AHRD V3.3 *-* A0A0F7BHY0_9SOLA)	-1.42108	-1.31561
Solyc01g057770	HCO3-transporter family (AHRD V3.3 *** A0A2U1KUW6_ARTAN)	-1.74997	-1.56333
Solyc01g068490	RING-type E3 ubiquitin transferase (AHRD V3.3 *** A0A200RD53_9MAGN)	-1.81207	-1.16603
Solyc01g080990	S-adenosyl-L-methionine-dependent methyltransferases superfamily protein (AHRD V3.3 *** A0A2U1LGR9_ARTAN)	-1.42108	-2.31561
Solyc01g087160	Unknown protein	-1.37668	-1.27122
Solyc01g087180	Expressed protein (AHRD V3.3 *-* AT1G07985.1)	-2.86853	-1.76307
Solyc01g088260	Germin-like protein subfamily 1 member 20 (AHRD V3.3 *** A0A2G3CSH1_CAPCH)	-3.66208	-2.55662
Solyc01g089840	Glutamyl-tRNA reductase (AHRD V3.3 *-* A0A2G3AM66_CAPAN)	-1.54661	-1.11921
Solyc01g090030	Bax inhibitor 1 (AHRD V3.3 *** Q93XB9_TOBAC)	-1.54661	-1.44114
Solyc01g090100	bax inhibitor 1-like (AHRD V3.3 *** XP_010325286.1)	-1.54661	-1.44114
Solyc01g091870	SPX domain-containing protein (AHRD V3.3 *** D7MDY2_ARALL)	-1.00604	-1.25672
Solyc01g095515	Arabinogalactan peptide (AHRD V3.3 *** A0A200Q7C1_9MAGN)	-1.13157	-1.44114
Solyc01g098620	Unknown protein	-1.37668	-1.27122
Solyc01g103860	COBRA-like protein (AHRD V3.3 *** K4B1W1_SOLLC)	-1.2045	-1.00593
Solyc01g103877	COBRA-like protein (AHRD V3.3 *** K4B1W1_SOLLC)	-1.25115	-1.04259
Solyc01g150157	GATA transcription factor 26 (AHRD V3.3 *-* A0A2G2XLP4_CAPBA)	-1.48521	-1.48666
Solyc01g107540	Plant basic secretory protein (BSP) family protein (AHRD V3.3 *** I3SK49_MEDTR)	-2.96164	-2.27122
Solyc01g107820	TOMATO WOUND-INDUCED 1	-1.22073	-1.03851
Solyc01g108050	Dynamin-related protein 3B (AHRD V3.3 *-* A0A2G2Y090_CAPAN)	-1.43558	-1.0406
Solyc01g109000	B3 domain-containing protein Os12g0591400-like (AHRD V3.3 *-* XP_025884759.1)	-1.37668	-2.85618
Solyc01g109420	Quinone reductase family protein (AHRD V3.3 *** A0A1P8B767_ARATH)	-1.4091	-1.17811
Solyc02g044050	ABC transporter C family member 4 (AHRD V3.3 *-* A0A2G3AL92_CAPAN)	-1.54661	-1.44114
Solyc02g014040	Protein kinase superfamily protein (AHRD V3.3 *** A0A2U1KP77_ARTAN)	-1.07712	-2.55662
Solyc02g014773	transmembrane protein (AHRD V3.3 *-* AT5G23160.1)	-1.54661	-1.44114
Solyc02g064680	Calcium-transporting ATPase (AHRD V3.3 *** A0A1U8FI07_CAPAN)	-1.31084	-1.82385
Solyc02g065600	Protein trichome birefringence-like 19 (AHRD V3.3 *** A0A2G3D385_CAPCH)	-1.96164	-1.85618
Solyc02g066960	UDP-glycosyltransferase 83A1 (AHRD V3.3 *** A0A1J3EZ71_NOCCA)	-1.63972	-1.85618
Solyc02g068670	Ankyrin repeat (AHRD V3.3 *** A0A200R0Y6_9MAGN)	-1.54661	-1.44114
Solyc02g069250	Alcohol dehydrogenase superfamily (AHRD V3.3 *-* A0A200Q008_9MAGN)	-1.80295	-1.96052
Solyc02g071410	2-oxoglutarate (2OG) and Fe(II)-dependent oxygenase superfamily protein (AHRD V3.3 *** Q9SB33_ARATH)	-1.28357	-1.17811
Solyc02g072550	Delay of germination 1 (AHRD V3.3 *-* C8CJG9_BRARP)	-2.96164	-2.85618
Solyc02g072560	Delay of germination 1 (AHRD V3.3 *-* A0A2H1ZE87_ARATH)	-2.54661	-2.44114
Solyc02g077370	Ethylene Response Factor C.5	-1.54661	-2.44114
Solyc02g077970	Late embryogenesis abundant protein (AHRD V3.3 *** A0A200PQ87_9MAGN)	-3.35396	-1.92657
Solyc02g079180	Heat shock transcription factor (AHRD V3.3 *-* A0A1Y1I763_KLENI)	-1.37668	-1.27122
Solyc02g080040	Cysteine-rich receptor-like protein kinase 29 (AHRD V3.3 *** A0A2G2XFA8_CAPBA)	-1.07712	-1.68215
Solyc02g082035	Unknown protein	-1.54661	-2.44114
Solyc02g082635	Unknown protein	-1.03099	-1.12443
Solyc02g084110	zinc finger CCCH domain-containing protein 68 (AHRD V3.3 *-* XP_010316414.1)	-1.54661	-1.0261
Solyc02g087540	P-loop containing nucleoside triphosphate hydrolases superfamily protein (AHRD V3.3 *** A0A1I9LN06_ARATH)	-1.83611	-1.31561
Solyc02g087590	MAP kinase kinase kinase 19	-1.13157	-1.0261
Solyc02g088240	Phosphate transporter PHO1-like protein 5 (AHRD V3.3 *** A0A2G3D9P2_CAPCH)	-2.61372	-2.91225
Solyc02g150146	Receptor-like protein kinase (AHRD V3.3 *-* A0A2K3LZH3_TRIPR)	-1.36088	-1.05205
Solyc02g089450	protein GLUTAMINE DUMPER 6-like (AHRD V3.3 *** A0A2I4EB38_9ROSI)	-1.18404	-1.66353
Solyc02g089630	Proline dehydrogenase (AHRD V3.3 *** A0A2G2XIU2_CAPBA)	-1.63972	-1.04882
Solyc02g091630	DNA mismatch repair protein MLH3 (AHRD V3.3 *-* A0A2G2XFY3_CAPBA)	-1.19611	-1.03515
Solyc02g092375	Unknown protein	-1.28357	-1.17811
Solyc02g092450	Calcium-transporting ATPase (AHRD V3.3 *** A0A2G2XH12_CAPBA)	-1.59033	-1.75234
Solyc02g093020	Transmembrane protein, putative (DUF247) (AHRD V3.3 *** Q9SN06_ARATH)	-1.57879	-1.31915
Solyc02g093230	Caffeoyl-CoA O-methyltransferase (AHRD V3.3 *** A0A1U8FPA5_CAPAN)	-1.27832	-1.49478
Solyc02g093250	Caffeoyl-CoA O-methyltransferase (AHRD V3.3 *** A0A1U8FPA5_CAPAN)	-1.03693	-1.21526
Solyc02g093870	Lysine histidine transporter 1 (AHRD V3.3 *** A0A1U8FSC7_CAPAN)	-1.07712	-1.23469
Solyc02g094400	Glycerophosphodiester phosphodiesterase GDPD2 (AHRD V3.3 *** A0A2G3DA15_CAPCH)	-1.31481	-1.16116
Solyc03g005150	Sugar transporter protein 13	-1.54661	-1.44114
Solyc03g005455	Unknown protein	-1.28357	-1.17811
Solyc03g026160	F-box protein PP2-A13 (AHRD V3.3 *** A0A2G3CW98_CAPCH)	-1.61372	-1.14569
Solyc03g034060	Proline-rich receptor-like protein kinase PERK5 (AHRD V3.3 *** A0A2G3CKX6_CAPCH)	-2.07712	-2.55662
Solyc03g034392	Unknown protein	-1.13157	-1.0261
Solyc03g034410	DUF4228 domain-containing protein (AHRD V3.3 *** A0A1Q3D1C5_CEPFO)	-1.28357	-2.50004
Solyc03g013160	Amino acid transporter (AHRD V3.3 *** A0A200QES2_9MAGN)	-2.26542	-1.78492
Solyc03g078105	Unknown protein	-1.69861	-1.21875
Solyc03g078110	NAC domain-containing protein 16 (AHRD V3.3 --* A0A1U8EWF0_CAPAN)	-1.34867	-1.03675
Solyc03g078360	Receptor-like protein kinase (AHRD V3.3 *** A0A2U1PPA0_ARTAN)	-1.06118	-1.17811
Solyc03g080000	DUF599 domain-containing protein (AHRD V3.3 *** A0A1Q3DBK6_CEPFO)	-1.28357	-1.17811
Solyc03g083730	Plant invertase/pectin methylesterase inhibitor superfamily protein, putative (AHRD V3.3 *** A0A061G4U8_THECC)	-1.96164	-1.85618
Solyc03g093140	Glycerol-3-phosphate transporter 1-like protein (AHRD V3.3 *** A0A2K3PR18_TRIPR)	-1.20356	-1.09809
[truncated: 159 more rows]
